# Supplementary material for: Crystal structure of N-[(2S,5R)-4-oxo-2,3-diphenyl-1,3-thia­zinan-5-yl]acetamide 0.375-hydrate
Source: Acta Crystallogr E Crystallogr Commun. 2015 Jan 1;71(Pt 1):62–4. doi: 10.1107/S2056989014026425 (PMC4331885; doi:10.1107/S2056989014026425)
Supplement: Supplementary file 1 [file e-71-00062-sup1.cif]

##############################################################################
#                                                                            #
# This CIF contains the data in a paper accepted for publication in          #
# Acta Crystallographica Section E. It conforms to the requirements of       #
# Notes for Authors for Acta Crystallographica Section E, and has been       #
# peer reviewed under the auspices of the IUCr Commission on Journals.       #
#                                                                            #
# Full details of the Crystallographic Information File format               #
# are given in the paper "The Crystallographic Information File (CIF):       #
# a New Standard Archive File for Crystallography" by S. R. Hall, F. H.      #
# Allen and I. D. Brown [Acta Cryst. (1991), A47, 655-685].                  #
#                                                                            #
# The current version of the core CIF dictionary is obtainable from          #
# ftp://ftp.iucr.org/pub/cif_core.dic.                                       #
#                                                                            #
# Software is freely available for graphical display of the structure(s)     #
# in this CIF. For information consult the CIF software page                 #
# http://www.iucr.org/resources/cif/software.                                #
#                                                                            #
# This file may be used for bona fide research purposes within the           #
# scientific community so long as proper attribution is given to the journal # 
# article from which it was obtained.                                        #
#                                                                            #
##############################################################################
data_I
_audit_creation_method     SHELXL-97
_journal_date_recd_electronic     2014-11-09
_journal_date_accepted     2014-12-01
_journal_name_full     'Acta Crystallographica, Section E'
_journal_year     2015
_journal_volume     71
_journal_issue      1
_journal_page_first     62
_journal_page_last     64
_journal_paper_category     GO
_journal_paper_doi     10.1107/S2056989014026425
_journal_coeditor_code     HB7315
_publ_contact_author_name     'Lee J. Silverberg'
_publ_contact_author_address
;
Dr Lee J. Silverberg
Pennsylvania State University, Schuylkill Campus
200 University Drive
Schuylkill Haven, PA 17972
USA
;
_publ_contact_author_email     'ljs43@psu.edu'
_publ_contact_author_fax     '1(570)3856105'
_publ_contact_author_phone     '+1 570 385 6051'
_publ_section_title
;\
Crystal structure of
<i>N</i>-[(2<i>S</i>,5<i>R</i>)-4-oxo-2,3-diphenyl-1,3-thiazinan-5-yl]\
acetamide 0.375-hydrate
;
loop_
    _publ_author_name
    _publ_author_address
    'Hemant P. Yennawar'
;
Department of Chemistry
Pennsylvania State University
University Park, PA 16802
USA
;
    'Harnoor Singh'
;
Pennsylvania State University, Schuylkill Campus
200 University Drive
Schuylkill Haven, PA 17972
USA
;
    'Lee J. Silverberg'
;
Pennsylvania State University, Schuylkill Campus
200 University Drive
Schuylkill Haven, PA 17972
USA
;
_publ_section_synopsis
;
The crystal structure of the title compound displays boat and half-chair
configurations of the thiazine ring.
;
_database_code_depnum_ccdc_archive     'CCDC 1037009'
_chemical_name_systematic
;
<i>N</i>-[(2<i>S</i>,5<i>R</i>)-4-Oxo-2,3-diphenyl-1,3-thiazinan-5-yl]acetamide
0.375-hydrate
;
_chemical_formula_moiety     'C36 H36 N4 O4 S2, 0.75(H2 O)'
_chemical_formula_sum     'C36 H36 N4 O4.75 S2'
_chemical_formula_iupac     '2C18 H18 N2 O2 S1, 0.75OH2 O'
_chemical_formula_weight     664.81
_chemical_melting_point     451(2)
_symmetry_cell_setting     tetragonal
_symmetry_space_group_name_H-M     'P 41 21 2'
_symmetry_space_group_name_Hall     'P 4abw 2nw'
loop_
    _symmetry_equiv_pos_as_xyz
    'x, y, z'
    '-x, -y, z+1/2'
    '-y+1/2, x+1/2, z+1/4'
    'y+1/2, -x+1/2, z+3/4'
    '-x+1/2, y+1/2, -z+1/4'
    'x+1/2, -y+1/2, -z+3/4'
    'y, x, -z'
    '-y, -x, -z+1/2'
_cell_length_a     13.3438(12)
_cell_length_b     13.3438(12)
_cell_length_c     40.237(7)
_cell_angle_alpha     90.00
_cell_angle_beta     90.00
_cell_angle_gamma     90.00
_cell_volume     7164.6(16)
_cell_formula_units_Z     8
_cell_measurement_reflns_used     6252
_cell_measurement_theta_min     2.22
_cell_measurement_theta_max     26.41
_cell_measurement_temperature     298(2)
_exptl_crystal_description     cube
_exptl_crystal_colour     colorless
_exptl_crystal_size_max     0.28
_exptl_crystal_size_mid     0.25
_exptl_crystal_size_min     0.20
_exptl_crystal_density_diffrn     1.233
_exptl_crystal_F_000     2800
_exptl_absorpt_coefficient_mu     0.194
_exptl_absorpt_correction_type     multi-scan
_exptl_absorpt_process_details
;
(SADABS; Bruker, 2001)
;
_exptl_absorpt_correction_T_min     0.9478
_exptl_absorpt_correction_T_max     0.9623
_exptl_special_details
;
Absorption correction:
SADABS was used for absorption correction. R(int) was 0.0331 before and 0.0128
after correction. The Ratio of minimum to maximum transmission is 0.8482.
The \l/2 correction factor is 0.0015.
The data collection nominally covered a full sphere of reciprocal space by a
combination of 4 sets of \w scans each set at different \f and/or 2\q angles
and each scan (10 s exposure) covering -0.300\% degrees in \w. The crystal to
detector distance was 5.82 cm.
;
_diffrn_ambient_temperature     298(2)
_diffrn_radiation_type     MoK\a
_diffrn_radiation_wavelength     0.71073
_diffrn_radiation_source     'fine-focus sealed tube'
_diffrn_radiation_monochromator     graphite
_diffrn_measurement_device_type     'Bruker SMART APEX CCD'
_diffrn_measurement_method     '\f and \w scans'
_diffrn_detector_area_resol_mean     8.34
_diffrn_reflns_number     56028
_diffrn_reflns_av_R_equivalents     0.0488
_diffrn_reflns_av_sigmaI/netI     0.0370
_diffrn_reflns_theta_min     1.61
_diffrn_reflns_theta_max     28.28
_diffrn_reflns_theta_full     28.28
_diffrn_measured_fraction_theta_max     1.000
_diffrn_measured_fraction_theta_full     1.000
_diffrn_reflns_limit_h_min     -16
_diffrn_reflns_limit_h_max     17
_diffrn_reflns_limit_k_min     -17
_diffrn_reflns_limit_k_max     16
_diffrn_reflns_limit_l_min     -53
_diffrn_reflns_limit_l_max     53
_refine_special_details
;
Refinement of <i>F</i>^2^ against ALL reflections. The weighted <i>R</i>-factor
<i>wR</i> and goodness of fit <i>S</i> are based on <i>F</i>^2^, conventional
<i>R</i>-factors <i>R</i> are based on <i>F</i>, with <i>F</i> set to zero for
negative <i>F</i>^2^. The threshold expression of <i>F</i>^2^ >
\s(<i>F</i>^2^) is used only for calculating <i>R</i>-factors(gt) <i>etc</i>.
and is not relevant to the choice of reflections for refinement.
<i>R</i>-factors based on <i>F</i>^2^ are statistically about twice as large
as those based on <i>F</i>, and <i>R</i>- factors based on ALL data will be
even larger.
;
_reflns_number_total     8891
_reflns_number_gt     6254
_reflns_threshold_expression     I>2\s(I)
_refine_ls_structure_factor_coef     Fsqd
_refine_ls_matrix_type     full
_refine_ls_R_factor_all     0.0903
_refine_ls_R_factor_gt     0.0662
_refine_ls_wR_factor_gt     0.1980
_refine_ls_wR_factor_ref     0.2160
_refine_ls_goodness_of_fit_ref     1.048
_refine_ls_restrained_S_all     1.048
_refine_ls_number_reflns     8891
_refine_ls_number_parameters     448
_refine_ls_number_restraints     0
_refine_ls_hydrogen_treatment     mixed
_refine_ls_weighting_scheme     calc
_refine_ls_weighting_details
                 'calc w=1/[\s^2^(Fo^2^)+(0.1400P)^2^] where P=(Fo^2^+2Fc^2^)/3'
_atom_sites_solution_hydrogens     geom
_atom_sites_solution_primary     direct
_atom_sites_solution_secondary     difmap
_refine_ls_shift/su_max     0.008
_refine_ls_shift/su_mean     0.001
_refine_diff_density_max     0.747
_refine_diff_density_min     -0.483
_refine_ls_extinction_method     none
_refine_ls_extinction_coef     ?
_refine_ls_abs_structure_details
;
Flack (1983), 3769 Friedel pairs
;
_refine_ls_abs_structure_Flack     0.10(10)
loop_
    _atom_type_symbol
    _atom_type_description
    _atom_type_scat_dispersion_real
    _atom_type_scat_dispersion_imag
    _atom_type_scat_source
    'C' 'C' 0.0033 0.0016
                         'International Tables Vol C Tables 4.2.6.8 and 6.1.1.4'
    'H' 'H' 0.0000 0.0000
                         'International Tables Vol C Tables 4.2.6.8 and 6.1.1.4'
    'N' 'N' 0.0061 0.0033
                         'International Tables Vol C Tables 4.2.6.8 and 6.1.1.4'
    'O' 'O' 0.0106 0.0060
                         'International Tables Vol C Tables 4.2.6.8 and 6.1.1.4'
    'S' 'S' 0.1246 0.1234
                         'International Tables Vol C Tables 4.2.6.8 and 6.1.1.4'
_computing_data_collection
;
SMART (Bruker, 2001)
;
_computing_cell_refinement
;
SAINT (Bruker, 2001)
;
_computing_data_reduction
;
SAINT (Bruker, 2001)
;
_computing_structure_solution
;
SHELXS97 (Sheldrick, 2008)
;
_computing_structure_refinement
;
SHELXL97 (Sheldrick, 2008)
;
_computing_molecular_graphics
;
<i>XSHELL</i> (Bruker, 2001)
;
_computing_publication_material
;
ORTEP-3 for Windows (Farrugia, 2012)
;
loop_
    _atom_site_type_symbol
    _atom_site_label
    _atom_site_fract_x
    _atom_site_fract_y
    _atom_site_fract_z
    _atom_site_U_iso_or_equiv
    _atom_site_adp_type
    _atom_site_calc_flag
    _atom_site_refinement_flags
    _atom_site_occupancy
    _atom_site_symmetry_multiplicity
    _atom_site_disorder_assembly
    _atom_site_disorder_group
    O O5A 0.0057(15) 0.053(2) 0.2410(7) 0.178(10) Uani d P 0.25 1 A 2
    C C1 0.2504(3) -0.0827(2) 0.18198(8) 0.0489(7) Uani d . 1 1 B 1
    C C2 0.1531(3) -0.1098(3) 0.18700(10) 0.0651(9) Uani d . 1 1 B 1
    H H2 0.1094 -0.0680 0.1985 0.078 Uiso calc R 1 1 B 1
    C C3 0.1199(4) -0.2031(4) 0.17437(13) 0.0878(15) Uani d . 1 1 B 1
    H H3 0.0530 -0.2212 0.1768 0.105 Uiso calc R 1 1 B 1
    C C4 0.1842(5) -0.2668(3) 0.15865(14) 0.0923(16) Uani d . 1 1 B 1
    H H4 0.1618 -0.3286 0.1510 0.111 Uiso calc R 1 1 B 1
    C C5 0.2808(4) -0.2392(3) 0.15436(11) 0.0800(13) Uani d . 1 1 B 1
    H H5 0.3247 -0.2825 0.1436 0.096 Uiso calc R 1 1 B 1
    C C6 0.3156(3) -0.1476(3) 0.16574(9) 0.0625(9) Uani d . 1 1 B 1
    H H6 0.3822 -0.1297 0.1625 0.075 Uiso calc R 1 1 B 1
    C C7 0.3648(3) 0.0213(3) 0.21946(8) 0.0509(7) Uani d . 1 1 B 1
    H H7 0.4174 0.0648 0.2105 0.061 Uiso calc R 1 1 B 1
    C C8 0.4137(3) -0.0748(3) 0.22965(8) 0.0562(8) Uani d . 1 1 B 1
    C C9 0.3653(3) -0.1439(3) 0.24980(10) 0.0706(10) Uani d . 1 1 B 1
    H H9 0.3010 -0.1323 0.2579 0.085 Uiso calc R 1 1 B 1
    C C10 0.4193(5) -0.2344(3) 0.25755(12) 0.0907(16) Uani d . 1 1 B 1
    H H10 0.3891 -0.2829 0.2708 0.109 Uiso calc R 1 1 B 1
    C C11 0.5109(5) -0.2497(4) 0.24620(14) 0.0932(16) Uani d . 1 1 B 1
    H H11 0.5439 -0.3088 0.2517 0.112 Uiso calc R 1 1 B 1
    C C12 0.5571(4) -0.1833(5) 0.22722(15) 0.0994(17) Uani d . 1 1 B 1
    H H12 0.6211 -0.1966 0.2192 0.119 Uiso calc R 1 1 B 1
    C C13 0.5102(3) -0.0938(4) 0.21928(11) 0.0739(10) Uani d . 1 1 B 1
    H H13 0.5442 -0.0461 0.2068 0.089 Uiso calc R 1 1 B 1
    C C14 0.2462(2) 0.0994(2) 0.18183(8) 0.0499(7) Uani d . 1 1 B 1
    C C15 0.2878(3) 0.1931(2) 0.19744(9) 0.0545(7) Uani d . 1 1 B 1
    H H15 0.3607 0.1932 0.1945 0.065 Uiso calc R 1 1 B 1
    C C16 0.2647(4) 0.1940(3) 0.23457(10) 0.0724(10) Uani d . 1 1 B 1
    H H16A 0.1927 0.1975 0.2377 0.087 Uiso calc R 1 1 B 1
    H H16B 0.2940 0.2535 0.2444 0.087 Uiso calc R 1 1 B 1
    C C17 0.2967(3) 0.3685(2) 0.17969(9) 0.0577(8) Uani d . 1 1 B 1
    C C18 0.2486(4) 0.4517(3) 0.16103(11) 0.0772(12) Uani d . 1 1 B 1
    H H18A 0.2521 0.5121 0.1739 0.116 Uiso calc R 1 1 B 1
    H H18B 0.1798 0.4353 0.1568 0.116 Uiso calc R 1 1 B 1
    H H18C 0.2830 0.4614 0.1403 0.116 Uiso calc R 1 1 B 1
    C C19 0.6796(2) 0.1320(2) 0.09363(8) 0.0481(7) Uani d . 1 1 C 1
    H H19 0.6662 0.1120 0.0706 0.058 Uiso calc R 1 1 C 1
    C C20 0.7810(2) 0.0882(2) 0.10234(9) 0.0516(7) Uani d . 1 1 C 1
    C C21 0.8070(3) 0.0618(3) 0.13434(10) 0.0612(8) Uani d . 1 1 C 1
    H H21 0.7602 0.0671 0.1514 0.073 Uiso calc R 1 1 C 1
    C C22 0.9023(3) 0.0278(3) 0.14103(15) 0.0826(13) Uani d . 1 1 C 1
    H H22 0.9196 0.0100 0.1626 0.099 Uiso calc R 1 1 C 1
    C C23 0.9725(3) 0.0197(4) 0.11586(16) 0.0866(15) Uani d . 1 1 C 1
    H H23 1.0374 -0.0012 0.1207 0.104 Uiso calc R 1 1 C 1
    C C24 0.9467(3) 0.0419(4) 0.08473(16) 0.0900(15) Uani d . 1 1 C 1
    H H24 0.9933 0.0340 0.0677 0.108 Uiso calc R 1 1 C 1
    C C25 0.8515(3) 0.0765(3) 0.07738(12) 0.0693(10) Uani d . 1 1 C 1
    H H25 0.8347 0.0921 0.0555 0.083 Uiso calc R 1 1 C 1
    C C26 0.5686(2) -0.0093(2) 0.10451(8) 0.0492(7) Uani d . 1 1 C 1
    C C27 0.5836(3) -0.0874(3) 0.12672(11) 0.0614(8) Uani d . 1 1 C 1
    H H27 0.6106 -0.0748 0.1476 0.074 Uiso calc R 1 1 C 1
    C C28 0.5582(3) -0.1838(3) 0.11770(13) 0.0726(11) Uani d . 1 1 C 1
    H H28 0.5669 -0.2361 0.1327 0.087 Uiso calc R 1 1 C 1
    C C29 0.5199(4) -0.2029(3) 0.08654(14) 0.0817(13) Uani d . 1 1 C 1
    H H29 0.5027 -0.2681 0.0806 0.098 Uiso calc R 1 1 C 1
    C C30 0.5071(4) -0.1261(4) 0.06417(13) 0.0899(15) Uani d . 1 1 C 1
    H H30 0.4823 -0.1396 0.0430 0.108 Uiso calc R 1 1 C 1
    C C31 0.5311(3) -0.0281(3) 0.07304(10) 0.0678(10) Uani d . 1 1 C 1
    H H31 0.5220 0.0240 0.0580 0.081 Uiso calc R 1 1 C 1
    C C32 0.5461(2) 0.1382(2) 0.13924(8) 0.0490(7) Uani d . 1 1 C 1
    C C33 0.5743(3) 0.2454(3) 0.14941(9) 0.0542(8) Uani d . 1 1 C 1
    H H33 0.5249 0.2891 0.1387 0.065 Uiso calc R 1 1 C 1
    C C34 0.6759(3) 0.2826(2) 0.13793(10) 0.0570(8) Uani d . 1 1 C 1
    H H34A 0.7286 0.2442 0.1486 0.068 Uiso calc R 1 1 C 1
    H H34B 0.6842 0.3525 0.1439 0.068 Uiso calc R 1 1 C 1
    C C35 0.6035(3) 0.1985(4) 0.20735(10) 0.0707(10) Uani d . 1 1 C 1
    C C36 0.5771(5) 0.2170(5) 0.24334(11) 0.1019(17) Uani d . 1 1 C 1
    H H36A 0.5455 0.2813 0.2455 0.153 Uiso calc R 1 1 C 1
    H H36B 0.6371 0.2157 0.2565 0.153 Uiso calc R 1 1 C 1
    H H36C 0.5321 0.1657 0.2509 0.153 Uiso calc R 1 1 C 1
    N N1 0.28612(19) 0.01260(19) 0.19383(7) 0.0474(6) Uani d . 1 1 B 1
    N N2 0.2471(3) 0.2807(2) 0.18125(9) 0.0601(7) Uani d . 1 1 B 1
    H H2N 0.193(5) 0.265(4) 0.1701(12) 0.100(17) Uiso d . 1 1 D 1
    N N3 0.59653(19) 0.09217(19) 0.11341(7) 0.0481(6) Uani d . 1 1 C 1
    N N4 0.5591(3) 0.2575(3) 0.18477(9) 0.0633(8) Uani d . 1 1 C 1
    H H4N 0.511(3) 0.305(3) 0.1853(9) 0.053(10) Uiso d . 1 1 E 1
    O O1 0.1807(2) 0.10192(19) 0.16054(7) 0.0673(7) Uani d . 1 1 B 1
    O O2 0.3791(2) 0.3763(2) 0.19349(8) 0.0734(7) Uani d . 1 1 B 1
    O O3 0.47621(19) 0.09644(19) 0.15238(7) 0.0629(6) Uani d . 1 1 C 1
    O O4 0.6614(3) 0.1312(3) 0.19895(8) 0.0841(9) Uani d . 1 1 C 1
    S S1 0.31262(10) 0.08417(8) 0.25589(2) 0.0726(3) Uani d . 1 1 B 1
    S S2 0.68356(7) 0.26844(7) 0.09362(3) 0.0624(2) Uani d . 1 1 C 1
    O O5C 0.9973(9) 0.2040(12) 0.2631(3) 0.092(4) Uani d P 0.25 1 F 2
    O O5B 0.8745(12) 0.1255(12) 0.2500 0.270(15) Uani d SP 0.50 2 G 4
loop_
    _atom_site_aniso_label
    _atom_site_aniso_U_11
    _atom_site_aniso_U_22
    _atom_site_aniso_U_33
    _atom_site_aniso_U_12
    _atom_site_aniso_U_13
    _atom_site_aniso_U_23
    O5A 0.092(12) 0.22(3) 0.22(3) 0.038(16) 0.064(14) 0.00(2)
    C1 0.0553(18) 0.0383(15) 0.0533(15) -0.0032(13) -0.0101(14) 0.0055(12)
    C2 0.0536(19) 0.064(2) 0.078(2) -0.0075(16) -0.0073(17) 0.0157(18)
    C3 0.079(3) 0.070(3) 0.114(3) -0.028(2) -0.036(3) 0.023(3)
    C4 0.115(4) 0.046(2) 0.116(4) -0.008(3) -0.047(3) 0.002(2)
    C5 0.103(4) 0.054(2) 0.083(3) 0.014(2) -0.024(2) -0.013(2)
    C6 0.066(2) 0.061(2) 0.0607(19) 0.0083(17) -0.0060(17) -0.0083(16)
    C7 0.0494(17) 0.0505(17) 0.0527(16) -0.0001(13) -0.0053(13) 0.0027(13)
    C8 0.059(2) 0.0545(19) 0.0552(16) -0.0001(15) -0.0102(15) -0.0019(14)
    C9 0.074(3) 0.069(2) 0.069(2) -0.0090(19) -0.006(2) 0.0174(19)
    C10 0.132(5) 0.058(2) 0.083(3) -0.016(3) -0.038(3) 0.017(2)
    C11 0.099(4) 0.083(3) 0.097(3) 0.023(3) -0.037(3) 0.007(3)
    C12 0.081(3) 0.106(4) 0.111(4) 0.033(3) -0.023(3) 0.006(3)
    C13 0.059(2) 0.089(3) 0.074(2) 0.016(2) -0.0084(19) 0.007(2)
    C14 0.0495(17) 0.0416(16) 0.0585(17) 0.0026(13) -0.0020(14) 0.0028(13)
    C15 0.0507(17) 0.0406(15) 0.0722(19) 0.0010(13) 0.0011(15) -0.0072(15)
    C16 0.088(3) 0.052(2) 0.077(2) 0.0129(19) 0.009(2) -0.0090(18)
    C17 0.062(2) 0.0402(16) 0.071(2) 0.0004(14) 0.0133(17) -0.0029(14)
    C18 0.104(3) 0.0449(19) 0.083(3) 0.005(2) 0.009(2) 0.0092(18)
    C19 0.0402(15) 0.0411(15) 0.0630(17) -0.0036(12) 0.0048(13) 0.0051(13)
    C20 0.0445(16) 0.0382(15) 0.0722(19) -0.0046(12) 0.0036(14) -0.0062(14)
    C21 0.055(2) 0.0498(18) 0.078(2) 0.0039(16) -0.0041(17) -0.0032(16)
    C22 0.066(3) 0.056(2) 0.126(4) 0.0054(19) -0.030(3) -0.011(2)
    C23 0.043(2) 0.069(3) 0.148(5) 0.0080(17) -0.008(3) -0.009(3)
    C24 0.052(2) 0.083(3) 0.135(5) 0.004(2) 0.031(3) -0.012(3)
    C25 0.056(2) 0.060(2) 0.091(3) -0.0015(17) 0.0156(19) 0.001(2)
    C26 0.0369(15) 0.0466(16) 0.0641(17) -0.0015(12) 0.0024(13) 0.0020(14)
    C27 0.0502(19) 0.0510(19) 0.083(2) 0.0040(15) 0.0034(17) 0.0045(17)
    C28 0.058(2) 0.0470(19) 0.113(3) 0.0028(16) 0.003(2) 0.007(2)
    C29 0.070(3) 0.049(2) 0.126(4) -0.0124(18) 0.006(3) -0.014(2)
    C30 0.089(3) 0.093(3) 0.088(3) -0.035(3) 0.002(3) -0.015(3)
    C31 0.063(2) 0.070(2) 0.070(2) -0.0136(18) -0.0083(18) -0.0008(18)
    C32 0.0362(15) 0.0483(17) 0.0624(17) 0.0014(12) 0.0060(13) 0.0011(14)
    C33 0.0456(17) 0.0442(16) 0.073(2) 0.0081(13) 0.0025(15) -0.0023(14)
    C34 0.0499(18) 0.0363(15) 0.085(2) -0.0017(13) 0.0023(16) 0.0065(15)
    C35 0.062(2) 0.079(3) 0.071(2) -0.014(2) -0.0045(18) -0.005(2)
    C36 0.108(4) 0.129(5) 0.069(2) -0.034(3) 0.008(3) -0.017(3)
    N1 0.0457(14) 0.0392(13) 0.0574(14) 0.0019(10) -0.0038(11) -0.0014(11)
    N2 0.0589(18) 0.0402(15) 0.081(2) 0.0012(12) -0.0044(16) -0.0011(13)
    N3 0.0396(13) 0.0426(13) 0.0622(14) 0.0000(10) 0.0053(11) 0.0027(11)
    N4 0.0577(18) 0.0550(18) 0.0772(19) 0.0000(15) 0.0121(15) -0.0127(15)
    O1 0.0695(16) 0.0490(13) 0.0834(16) -0.0016(12) -0.0239(14) 0.0030(12)
    O2 0.0626(17) 0.0519(15) 0.106(2) -0.0026(12) 0.0136(15) -0.0058(14)
    O3 0.0511(13) 0.0584(14) 0.0791(16) -0.0047(11) 0.0173(12) -0.0021(12)
    O4 0.0760(19) 0.094(2) 0.0821(18) 0.0198(17) -0.0026(16) 0.0077(17)
    S1 0.0985(8) 0.0656(6) 0.0537(4) 0.0074(5) 0.0004(5) -0.0062(4)
    S2 0.0592(5) 0.0476(5) 0.0805(6) -0.0027(4) 0.0059(4) 0.0147(4)
    O5C 0.059(7) 0.114(11) 0.103(9) 0.018(7) 0.012(6) -0.027(8)
    O5B 0.172(12) 0.172(12) 0.47(4) 0.015(16) -0.096(18) -0.096(18)
_geom_special_details
;
All e.s.d.'s (except the e.s.d. in the dihedral angle between two l.s. planes)
are estimated using the full covariance matrix. The cell e.s.d.'s are taken
into account individually in the estimation of e.s.d.'s in distances, angles
and torsion angles; correlations between e.s.d.'s in cell parameters are only
used when they are defined by crystal symmetry. An approximate (isotropic)
treatment of cell e.s.d.'s is used for estimating e.s.d.'s involving l.s.
planes.
;
loop_
    _geom_bond_atom_site_label_1
    _geom_bond_atom_site_label_2
    _geom_bond_site_symmetry_2
    _geom_bond_distance
    _geom_bond_publ_flag
    O5A O5A 8 1.33(4) ?
    C1 C2 . 1.363(5) ?
    C1 C6 . 1.391(5) ?
    C1 N1 . 1.439(4) ?
    C2 C3 . 1.415(6) ?
    C2 H2 . 0.9300 ?
    C3 C4 . 1.363(8) ?
    C3 H3 . 0.9300 ?
    C4 C5 . 1.352(8) ?
    C4 H4 . 0.9300 ?
    C5 C6 . 1.385(6) ?
    C5 H5 . 0.9300 ?
    C6 H6 . 0.9300 ?
    C7 N1 . 1.477(4) ?
    C7 C8 . 1.496(5) ?
    C7 S1 . 1.827(4) ?
    C7 H7 . 0.9800 ?
    C8 C13 . 1.377(6) ?
    C8 C9 . 1.388(5) ?
    C9 C10 . 1.440(7) ?
    C9 H9 . 0.9300 ?
    C10 C11 . 1.321(8) ?
    C10 H10 . 0.9300 ?
    C11 C12 . 1.322(8) ?
    C11 H11 . 0.9300 ?
    C12 C13 . 1.386(7) ?
    C12 H12 . 0.9300 ?
    C13 H13 . 0.9300 ?
    C14 O1 . 1.225(4) ?
    C14 N1 . 1.363(4) ?
    C14 C15 . 1.505(5) ?
    C15 N2 . 1.444(5) ?
    C15 C16 . 1.525(5) ?
    C15 H15 . 0.9800 ?
    C16 S1 . 1.814(4) ?
    C16 H16A . 0.9700 ?
    C16 H16B . 0.9700 ?
    C17 O2 . 1.236(5) ?
    C17 N2 . 1.346(5) ?
    C17 C18 . 1.486(6) ?
    C18 H18A . 0.9600 ?
    C18 H18B . 0.9600 ?
    C18 H18C . 0.9600 ?
    C19 N3 . 1.464(4) ?
    C19 C20 . 1.515(4) ?
    C19 S2 . 1.822(3) ?
    C19 H19 . 0.9800 ?
    C20 C21 . 1.379(5) ?
    C20 C25 . 1.384(5) ?
    C21 C22 . 1.377(6) ?
    C21 H21 . 0.9300 ?
    C22 C23 . 1.384(8) ?
    C22 H22 . 0.9300 ?
    C23 C24 . 1.333(7) ?
    C23 H23 . 0.9300 ?
    C24 C25 . 1.384(7) ?
    C24 H24 . 0.9300 ?
    C25 H25 . 0.9300 ?
    C26 C31 . 1.385(5) ?
    C26 C27 . 1.388(5) ?
    C26 N3 . 1.449(4) ?
    C27 C28 . 1.379(6) ?
    C27 H27 . 0.9300 ?
    C28 C29 . 1.378(7) ?
    C28 H28 . 0.9300 ?
    C29 C30 . 1.376(7) ?
    C29 H29 . 0.9300 ?
    C30 C31 . 1.392(6) ?
    C30 H30 . 0.9300 ?
    C31 H31 . 0.9300 ?
    C32 O3 . 1.208(4) ?
    C32 N3 . 1.382(4) ?
    C32 C33 . 1.535(5) ?
    C33 N4 . 1.446(5) ?
    C33 C34 . 1.516(5) ?
    C33 H33 . 0.9800 ?
    C34 S2 . 1.796(4) ?
    C34 H34A . 0.9700 ?
    C34 H34B . 0.9700 ?
    C35 O4 . 1.232(5) ?
    C35 N4 . 1.340(6) ?
    C35 C36 . 1.510(6) ?
    C36 H36A . 0.9600 ?
    C36 H36B . 0.9600 ?
    C36 H36C . 0.9600 ?
    N2 H2N . 0.87(6) ?
    N4 H4N . 0.90(4) ?
loop_
    _geom_angle_atom_site_label_1
    _geom_angle_atom_site_label_2
    _geom_angle_atom_site_label_3
    _geom_angle_site_symmetry_1
    _geom_angle_site_symmetry_3
    _geom_angle
    _geom_angle_publ_flag
    C2 C1 C6 . . 120.0(3) ?
    C2 C1 N1 . . 120.1(3) ?
    C6 C1 N1 . . 119.9(3) ?
    C1 C2 C3 . . 118.6(4) ?
    C1 C2 H2 . . 120.7 ?
    C3 C2 H2 . . 120.7 ?
    C4 C3 C2 . . 121.2(5) ?
    C4 C3 H3 . . 119.4 ?
    C2 C3 H3 . . 119.4 ?
    C5 C4 C3 . . 119.3(4) ?
    C5 C4 H4 . . 120.4 ?
    C3 C4 H4 . . 120.4 ?
    C4 C5 C6 . . 121.2(4) ?
    C4 C5 H5 . . 119.4 ?
    C6 C5 H5 . . 119.4 ?
    C5 C6 C1 . . 119.7(4) ?
    C5 C6 H6 . . 120.1 ?
    C1 C6 H6 . . 120.1 ?
    N1 C7 C8 . . 115.7(3) ?
    N1 C7 S1 . . 109.0(2) ?
    C8 C7 S1 . . 109.9(2) ?
    N1 C7 H7 . . 107.3 ?
    C8 C7 H7 . . 107.3 ?
    S1 C7 H7 . . 107.3 ?
    C13 C8 C9 . . 119.3(4) ?
    C13 C8 C7 . . 118.9(4) ?
    C9 C8 C7 . . 121.8(3) ?
    C8 C9 C10 . . 116.8(4) ?
    C8 C9 H9 . . 121.6 ?
    C10 C9 H9 . . 121.6 ?
    C11 C10 C9 . . 121.2(5) ?
    C11 C10 H10 . . 119.4 ?
    C9 C10 H10 . . 119.4 ?
    C10 C11 C12 . . 121.8(5) ?
    C10 C11 H11 . . 119.1 ?
    C12 C11 H11 . . 119.1 ?
    C11 C12 C13 . . 120.0(5) ?
    C11 C12 H12 . . 120.0 ?
    C13 C12 H12 . . 120.0 ?
    C8 C13 C12 . . 120.8(5) ?
    C8 C13 H13 . . 119.6 ?
    C12 C13 H13 . . 119.6 ?
    O1 C14 N1 . . 123.4(3) ?
    O1 C14 C15 . . 122.1(3) ?
    N1 C14 C15 . . 114.5(3) ?
    N2 C15 C14 . . 110.3(3) ?
    N2 C15 C16 . . 111.1(3) ?
    C14 C15 C16 . . 109.9(3) ?
    N2 C15 H15 . . 108.5 ?
    C14 C15 H15 . . 108.5 ?
    C16 C15 H15 . . 108.5 ?
    C15 C16 S1 . . 112.7(2) ?
    C15 C16 H16A . . 109.1 ?
    S1 C16 H16A . . 109.1 ?
    C15 C16 H16B . . 109.1 ?
    S1 C16 H16B . . 109.1 ?
    H16A C16 H16B . . 107.8 ?
    O2 C17 N2 . . 119.3(3) ?
    O2 C17 C18 . . 123.2(3) ?
    N2 C17 C18 . . 117.5(4) ?
    N3 C19 C20 . . 114.2(3) ?
    N3 C19 S2 . . 112.6(2) ?
    C20 C19 S2 . . 111.1(2) ?
    N3 C19 H19 . . 106.1 ?
    C20 C19 H19 . . 106.1 ?
    S2 C19 H19 . . 106.1 ?
    C21 C20 C25 . . 118.6(3) ?
    C21 C20 C19 . . 122.6(3) ?
    C25 C20 C19 . . 118.8(3) ?
    C22 C21 C20 . . 119.9(4) ?
    C22 C21 H21 . . 120.1 ?
    C20 C21 H21 . . 120.1 ?
    C21 C22 C23 . . 120.5(5) ?
    C21 C22 H22 . . 119.7 ?
    C23 C22 H22 . . 119.7 ?
    C24 C23 C22 . . 119.7(4) ?
    C24 C23 H23 . . 120.2 ?
    C22 C23 H23 . . 120.2 ?
    C23 C24 C25 . . 120.8(4) ?
    C23 C24 H24 . . 119.6 ?
    C25 C24 H24 . . 119.6 ?
    C24 C25 C20 . . 120.4(5) ?
    C24 C25 H25 . . 119.8 ?
    C20 C25 H25 . . 119.8 ?
    C31 C26 C27 . . 120.3(3) ?
    C31 C26 N3 . . 119.3(3) ?
    C27 C26 N3 . . 120.4(3) ?
    C28 C27 C26 . . 119.8(4) ?
    C28 C27 H27 . . 120.1 ?
    C26 C27 H27 . . 120.1 ?
    C29 C28 C27 . . 120.2(4) ?
    C29 C28 H28 . . 119.9 ?
    C27 C28 H28 . . 119.9 ?
    C30 C29 C28 . . 120.3(4) ?
    C30 C29 H29 . . 119.9 ?
    C28 C29 H29 . . 119.9 ?
    C29 C30 C31 . . 120.2(4) ?
    C29 C30 H30 . . 119.9 ?
    C31 C30 H30 . . 119.9 ?
    C26 C31 C30 . . 119.3(4) ?
    C26 C31 H31 . . 120.4 ?
    C30 C31 H31 . . 120.4 ?
    O3 C32 N3 . . 120.0(3) ?
    O3 C32 C33 . . 120.1(3) ?
    N3 C32 C33 . . 119.7(3) ?
    N4 C33 C34 . . 112.9(3) ?
    N4 C33 C32 . . 109.4(3) ?
    C34 C33 C32 . . 116.3(3) ?
    N4 C33 H33 . . 105.8 ?
    C34 C33 H33 . . 105.8 ?
    C32 C33 H33 . . 105.8 ?
    C33 C34 S2 . . 108.6(3) ?
    C33 C34 H34A . . 110.0 ?
    S2 C34 H34A . . 110.0 ?
    C33 C34 H34B . . 110.0 ?
    S2 C34 H34B . . 110.0 ?
    H34A C34 H34B . . 108.3 ?
    O4 C35 N4 . . 121.3(4) ?
    O4 C35 C36 . . 121.8(5) ?
    N4 C35 C36 . . 116.8(5) ?
    C14 N1 C1 . . 120.3(3) ?
    C14 N1 C7 . . 117.3(3) ?
    C1 N1 C7 . . 122.4(3) ?
    C17 N2 C15 . . 122.7(3) ?
    C17 N2 H2N . . 126(4) ?
    C15 N2 H2N . . 111(4) ?
    C32 N3 C26 . . 118.4(3) ?
    C32 N3 C19 . . 128.0(3) ?
    C26 N3 C19 . . 113.5(2) ?
    C35 N4 C33 . . 122.7(3) ?
    C35 N4 H4N . . 135(2) ?
    C33 N4 H4N . . 102(2) ?
    C16 S1 C7 . . 97.23(17) ?
    C34 S2 C19 . . 95.94(15) ?
loop_
    _geom_torsion_atom_site_label_1
    _geom_torsion_atom_site_label_2
    _geom_torsion_atom_site_label_3
    _geom_torsion_atom_site_label_4
    _geom_torsion_site_symmetry_1
    _geom_torsion_site_symmetry_2
    _geom_torsion_site_symmetry_3
    _geom_torsion_site_symmetry_4
    _geom_torsion
    _geom_torsion_publ_flag
    C6 C1 C2 C3 . . . . -2.1(5) ?
    N1 C1 C2 C3 . . . . 178.6(3) ?
    C1 C2 C3 C4 . . . . 2.6(7) ?
    C2 C3 C4 C5 . . . . -1.7(7) ?
    C3 C4 C5 C6 . . . . 0.2(7) ?
    C4 C5 C6 C1 . . . . 0.2(6) ?
    C2 C1 C6 C5 . . . . 0.8(5) ?
    N1 C1 C6 C5 . . . . -179.9(3) ?
    N1 C7 C8 C13 . . . . 106.9(4) ?
    S1 C7 C8 C13 . . . . -129.2(3) ?
    N1 C7 C8 C9 . . . . -74.5(4) ?
    S1 C7 C8 C9 . . . . 49.4(4) ?
    C13 C8 C9 C10 . . . . -2.3(6) ?
    C7 C8 C9 C10 . . . . 179.1(3) ?
    C8 C9 C10 C11 . . . . 0.7(7) ?
    C9 C10 C11 C12 . . . . -0.2(8) ?
    C10 C11 C12 C13 . . . . 1.3(9) ?
    C9 C8 C13 C12 . . . . 3.5(6) ?
    C7 C8 C13 C12 . . . . -177.9(4) ?
    C11 C12 C13 C8 . . . . -3.0(8) ?
    O1 C14 C15 N2 . . . . -6.0(5) ?
    N1 C14 C15 N2 . . . . 175.3(3) ?
    O1 C14 C15 C16 . . . . 116.8(4) ?
    N1 C14 C15 C16 . . . . -61.9(4) ?
    N2 C15 C16 S1 . . . . 179.1(3) ?
    C14 C15 C16 S1 . . . . 56.7(4) ?
    N3 C19 C20 C21 . . . . -34.8(4) ?
    S2 C19 C20 C21 . . . . 93.9(3) ?
    N3 C19 C20 C25 . . . . 147.0(3) ?
    S2 C19 C20 C25 . . . . -84.3(3) ?
    C25 C20 C21 C22 . . . . 2.0(5) ?
    C19 C20 C21 C22 . . . . -176.3(3) ?
    C20 C21 C22 C23 . . . . 0.0(6) ?
    C21 C22 C23 C24 . . . . -2.2(7) ?
    C22 C23 C24 C25 . . . . 2.4(8) ?
    C23 C24 C25 C20 . . . . -0.4(7) ?
    C21 C20 C25 C24 . . . . -1.8(6) ?
    C19 C20 C25 C24 . . . . 176.5(4) ?
    C31 C26 C27 C28 . . . . -1.9(6) ?
    N3 C26 C27 C28 . . . . -179.0(3) ?
    C26 C27 C28 C29 . . . . 1.3(6) ?
    C27 C28 C29 C30 . . . . 0.2(7) ?
    C28 C29 C30 C31 . . . . -1.1(7) ?
    C27 C26 C31 C30 . . . . 1.0(6) ?
    N3 C26 C31 C30 . . . . 178.1(4) ?
    C29 C30 C31 C26 . . . . 0.5(7) ?
    O3 C32 C33 N4 . . . . 36.7(4) ?
    N3 C32 C33 N4 . . . . -147.8(3) ?
    O3 C32 C33 C34 . . . . 166.0(3) ?
    N3 C32 C33 C34 . . . . -18.5(4) ?
    N4 C33 C34 S2 . . . . -177.7(2) ?
    C32 C33 C34 S2 . . . . 54.8(3) ?
    O1 C14 N1 C1 . . . . -1.1(5) ?
    C15 C14 N1 C1 . . . . 177.6(3) ?
    O1 C14 N1 C7 . . . . 179.9(3) ?
    C15 C14 N1 C7 . . . . -1.3(4) ?
    C2 C1 N1 C14 . . . . -62.4(4) ?
    C6 C1 N1 C14 . . . . 118.4(4) ?
    C2 C1 N1 C7 . . . . 116.5(4) ?
    C6 C1 N1 C7 . . . . -62.7(4) ?
    C8 C7 N1 C14 . . . . -174.3(3) ?
    S1 C7 N1 C14 . . . . 61.3(3) ?
    C8 C7 N1 C1 . . . . 6.7(4) ?
    S1 C7 N1 C1 . . . . -117.7(3) ?
    O2 C17 N2 C15 . . . . -2.4(6) ?
    C18 C17 N2 C15 . . . . 177.4(3) ?
    C14 C15 N2 C17 . . . . -152.0(3) ?
    C16 C15 N2 C17 . . . . 85.9(4) ?
    O3 C32 N3 C26 . . . . -4.8(5) ?
    C33 C32 N3 C26 . . . . 179.7(3) ?
    O3 C32 N3 C19 . . . . 177.3(3) ?
    C33 C32 N3 C19 . . . . 1.8(5) ?
    C31 C26 N3 C32 . . . . 117.9(4) ?
    C27 C26 N3 C32 . . . . -64.9(4) ?
    C31 C26 N3 C19 . . . . -63.9(4) ?
    C27 C26 N3 C19 . . . . 113.2(3) ?
    C20 C19 N3 C32 . . . . 104.5(4) ?
    S2 C19 N3 C32 . . . . -23.5(4) ?
    C20 C19 N3 C26 . . . . -73.5(3) ?
    S2 C19 N3 C26 . . . . 158.6(2) ?
    O4 C35 N4 C33 . . . . 1.1(6) ?
    C36 C35 N4 C33 . . . . -177.4(4) ?
    C34 C33 N4 C35 . . . . -74.5(4) ?
    C32 C33 N4 C35 . . . . 56.6(4) ?
    C15 C16 S1 C7 . . . . -1.7(4) ?
    N1 C7 S1 C16 . . . . -53.5(3) ?
    C8 C7 S1 C16 . . . . 178.7(3) ?
    C33 C34 S2 C19 . . . . -65.8(2) ?
    N3 C19 S2 C34 . . . . 50.5(3) ?
    C20 C19 S2 C34 . . . . -79.1(2) ?
loop_
    _geom_hbond_atom_site_label_D
    _geom_hbond_atom_site_label_H
    _geom_hbond_atom_site_label_A
    _geom_hbond_site_symmetry_A
    _geom_hbond_distance_DH
    _geom_hbond_distance_HA
    _geom_hbond_distance_DA
    _geom_hbond_angle_DHA
    N2 H2N O1 . 0.88(6) 2.22(5) 2.678(4) 113(5)
    N4 H4N O2 . 0.90(4) 2.03(4) 2.899(5) 162(4)
    C7 H7 O3 . 0.98 2.50 3.241(4) 132
    C21 H21 O4 . 0.93 2.48 3.375(5) 162
