# Supplementary material for: Crystal structure of N-[(2S,5R)-4-oxo-2,3-diphenyl-1,3-thia­zinan-5-yl]acetamide 0.375-hydrate
Source: Acta Crystallogr E Crystallogr Commun. 2015 Jan 1;71(Pt 1):62–4. doi: 10.1107/S2056989014026425 (PMC4331885; doi:10.1107/S2056989014026425)
Supplement: Supplementary file 2 [file e-71-00062-Isup2.hkl]

# 
# h,k,l, Fc-squared, Fo-squared, sigma(Fo-squared) and status flag 
# 
data_I
_shelx_title ' ljs12s in P4(1)2(1)2' 
_shelx_refln_list_code          4 
_shelx_F_calc_maximum      377.09 
_exptl_crystal_F_000      2800.00 
_reflns_d_resolution_high  0.7500 
 
loop_ 
 _symmetry_equiv_pos_as_xyz 
 'x, y, z' 
 '-x, -y, z+1/2' 
 '-y+1/2, x+1/2, z+1/4' 
 'y+1/2, -x+1/2, z+3/4' 
 '-x+1/2, y+1/2, -z+1/4' 
 'x+1/2, -y+1/2, -z+3/4' 
 'y, x, -z' 
 '-y, -x, -z+1/2' 
 
_cell_length_a    13.3438 
_cell_length_b    13.3438 
_cell_length_c    40.2375 
_cell_angle_alpha  90.000 
_cell_angle_beta   90.000 
_cell_angle_gamma  90.000 
 
_shelx_F_squared_multiplier     1.000 
 
loop_ 
 _refln_index_h 
 _refln_index_k 
 _refln_index_l 
 _refln_F_squared_calc 
 _refln_F_squared_meas 
 _refln_F_squared_sigma 
 _refln_observed_status 
   1   1   0    73000.15    45740.35    876.04 o 
   0   2   0    21906.05    14710.61    253.69 o 
   1   2   0     1878.35     2972.61     37.34 o 
   2   2   0      981.44      731.59     18.21 o 
   1   3   0     4726.71     3523.05     47.38 o 
   2   3   0    41623.80    46322.62    591.17 o 
   3   3   0     7939.70     6656.19    131.76 o 
   0   4   0     6346.78     5014.10     89.77 o 
   1   4   0     5267.93     4974.97     83.92 o 
   2   4   0     2291.59     2408.85     42.31 o 
   3   4   0     1420.94      980.23     16.50 o 
   4   4   0     9240.42     9001.54    177.96 o 
   1   5   0      163.48      247.60      8.88 o 
   2   5   0     1228.56     1451.48     21.25 o 
   3   5   0     2040.19     2115.56     31.49 o 
   4   5   0       19.70       59.27      5.63 o 
   5   5   0      592.59      357.57     21.35 o 
   0   6   0    14116.21    14029.67    245.37 o 
   1   6   0     4073.72     4142.44     57.77 o 
   2   6   0     1673.51     1316.88     39.41 o 
   3   6   0     3020.25     2383.20     35.79 o 
   4   6   0     3913.56     4072.31     57.45 o 
   5   6   0     2596.17     2310.93     35.59 o 
   6   6   0      633.19      410.40     18.28 o 
   1   7   0      459.75      484.46     33.36 o 
   2   7   0       21.06       92.68     15.41 o 
   3   7   0      925.26      672.93     23.18 o 
   4   7   0      547.95      683.88     16.15 o 
   5   7   0       66.61       79.37      8.09 o 
   6   7   0      148.07      157.38     10.28 o 
   7   7   0     1465.90     1336.65     38.52 o 
   0   8   0        2.75       21.88      8.32 o 
   1   8   0     2173.49     2158.14     34.04 o 
   2   8   0     1099.17      944.97     18.29 o 
   3   8   0      276.17      265.44     11.26 o 
   4   8   0     1470.64     1299.69     56.99 o 
   5   8   0      244.60      244.16     12.08 o 
   6   8   0     2267.55     2011.16     36.39 o 
   7   8   0     2868.97     2323.99     41.24 o 
   8   8   0      991.44      767.16     52.64 o 
   1   9   0        2.01       13.04      5.92 o 
   2   9   0      533.71      455.41     30.96 o 
   3   9   0     1703.54     1415.06     56.64 o 
   4   9   0      762.02      702.99     23.79 o 
   5   9   0       35.08       23.76      8.72 o 
   6   9   0      813.11      842.41     45.81 o 
   7   9   0     1024.50     1019.19     44.63 o 
   8   9   0      663.97      561.77     21.62 o 
   9   9   0      523.80      487.42     28.97 o 
   0  10   0     2473.82     2082.92     71.01 o 
   1  10   0     3444.99     3210.99     61.05 o 
   2  10   0       58.86       71.62      9.58 o 
   3  10   0       13.08       28.34      8.73 o 
   4  10   0       53.74       54.41     10.55 o 
   5  10   0      691.46      583.78     24.68 o 
   6  10   0      338.45      354.90     20.76 o 
   7  10   0      445.70      398.56     31.44 o 
   8  10   0      258.11      230.10     18.14 o 
   9  10   0      238.58      201.57     16.90 o 
  10  10   0       54.66       95.85     27.74 o 
   1  11   0     1303.35     1341.90     94.91 o 
   2  11   0      265.84      222.31     13.78 o 
   3  11   0      105.60       96.33     16.94 o 
   4  11   0      108.55      117.68     13.53 o 
   5  11   0      939.86      816.59     46.81 o 
   6  11   0        7.83       -3.68     10.88 o 
   7  11   0      290.43      300.72     24.30 o 
   8  11   0       25.09       29.25     13.09 o 
   9  11   0        8.27       -1.85     13.23 o 
  10  11   0       82.52       75.95     18.99 o 
  11  11   0      569.30      584.97     70.53 o 
   0  12   0      710.38      676.44     33.13 o 
   1  12   0      909.33      786.33     26.09 o 
   2  12   0      102.54      157.06     15.96 o 
   3  12   0      169.55      173.52     15.23 o 
   4  12   0        0.05        6.97     10.93 o 
   5  12   0      299.58      248.10     22.16 o 
   6  12   0     1155.88      920.98     28.94 o 
   7  12   0        0.45        5.47     11.43 o 
   8  12   0      104.17       87.93     16.33 o 
   9  12   0        9.65       19.72     18.23 o 
  10  12   0       50.82       52.91     20.14 o 
  11  12   0        0.23        8.55     17.78 o 
  12  12   0       85.15       64.87     27.83 o 
   1  13   0      111.51      132.23     24.34 o 
   2  13   0       23.00       77.31     14.43 o 
   3  13   0        0.00       -0.12     12.06 o 
   4  13   0       34.45       47.83     17.01 o 
   5  13   0       16.15        7.90     11.53 o 
   6  13   0      180.32      172.52     17.25 o 
   7  13   0       51.23       56.85     15.53 o 
   8  13   0      536.52      579.70     51.36 o 
   9  13   0       88.50       80.55     23.66 o 
  10  13   0       10.90       10.47     18.63 o 
  11  13   0        2.76        7.23     17.26 o 
  12  13   0       32.02       37.31     21.24 o 
   0  14   0       35.07       45.93     17.51 o 
   1  14   0      412.36      460.24     22.34 o 
   2  14   0       28.31       15.32     12.95 o 
   3  14   0        9.86       32.92     13.81 o 
   4  14   0        5.83       10.26     13.36 o 
   5  14   0      183.64      188.35     22.31 o 
   6  14   0      169.18      287.71     36.56 o 
   7  14   0      461.43      405.07     43.25 o 
   8  14   0       12.13        8.90     17.51 o 
   9  14   0      136.03       99.05     25.73 o 
  10  14   0        8.50       -0.37     18.07 o 
   1  15   0       41.41       54.94     15.04 o 
   2  15   0        0.10       13.71     13.52 o 
   3  15   0        0.12       11.34     13.21 o 
   4  15   0        2.98      -14.18     14.18 o 
   5  15   0      290.17      355.88     36.50 o 
   6  15   0       52.84       57.21     21.29 o 
   7  15   0        0.65       -9.30     19.49 o 
   8  15   0      136.64      117.02     26.07 o 
   9  15   0        9.17        1.26     16.41 o 
   0  16   0       12.14       51.65     27.59 o 
   1  16   0      261.95      267.81     22.99 o 
   2  16   0       30.94       49.26     16.36 o 
   3  16   0       44.83       60.38     18.84 o 
   4  16   0        7.89       23.82     17.55 o 
   5  16   0       21.46        8.36     19.71 o 
   6  16   0       21.32       26.29     19.95 o 
   7  16   0        4.58       14.22     19.87 o 
   1  17   0       53.29       71.35     23.94 o 
   2  17   0        0.00       39.25     18.51 o 
   3  17   0       24.73       46.28     20.75 o 
   4  17   0      172.01      171.75     38.82 o 
   5  17   0       24.29       46.03     20.30 o 
   0   1   1     2481.82      236.80     12.02 o 
   1   1   1    34332.70    24932.92    359.80 o 
  -1   2   1     3784.67     2918.43     39.05 o 
   0   2   1     7252.96    13316.57    172.23 o 
   1   2   1     3769.19     2952.64     36.94 o 
   2   2   1     1263.92      646.04     11.64 o 
  -2   3   1    14271.51    13086.56    168.84 o 
  -1   3   1    30447.08    31801.97    412.81 o 
   0   3   1   104286.26   103937.61   1259.37 o 
   1   3   1    30540.46    32344.05    387.24 o 
   2   3   1    14247.79    13045.27    158.95 o 
   3   3   1    11990.75    11536.28    158.69 o 
  -3   4   1     7737.67     6669.11     89.49 o 
  -2   4   1      175.95      217.91      6.52 o 
  -1   4   1    11325.92    10819.85    141.31 o 
   0   4   1     6159.64     6274.40     78.80 o 
   1   4   1    11381.87    10812.21    133.67 o 
   2   4   1      163.16      206.47      5.54 o 
   3   4   1     7855.54     6791.90     84.62 o 
   4   4   1      243.33      425.72     15.10 o 
  -4   5   1     8030.51     7819.20    104.52 o 
  -3   5   1      827.97      587.64     16.52 o 
  -2   5   1      464.83      521.58     20.44 o 
  -1   5   1     1196.32     1405.96     35.21 o 
   0   5   1     2925.90     2925.43     41.36 o 
   1   5   1     1185.96     1377.87     21.00 o 
   2   5   1      478.74      500.95     30.47 o 
   3   5   1      806.40      593.26     26.11 o 
   4   5   1     8101.97     7859.16     98.92 o 
   5   5   1      253.91      311.23     12.35 o 
  -5   6   1      868.18      767.42     15.81 o 
  -4   6   1     3332.27     2810.43     41.20 o 
  -3   6   1     1350.48     1418.85     25.05 o 
  -2   6   1      841.92      943.98     33.65 o 
  -1   6   1      457.42      445.92     12.53 o 
   0   6   1      308.70      617.95     18.22 o 
   1   6   1      449.75      450.41     15.34 o 
   2   6   1      813.23      909.85     40.98 o 
   3   6   1     1330.61     1387.72     27.35 o 
   4   6   1     3283.58     2755.65     41.01 o 
   5   6   1      863.23      760.36     15.73 o 
   6   6   1      303.81      256.83     11.49 o 
  -6   7   1     1619.78     1514.51     34.16 o 
  -5   7   1      110.65      145.84     12.94 o 
  -4   7   1     6391.17     5299.21     75.81 o 
  -3   7   1     1540.23     1512.53     24.72 o 
  -2   7   1     3669.41     3480.90     50.20 o 
  -1   7   1     4080.94     3854.71     64.55 o 
   0   7   1     9585.86     9057.48    121.27 o 
   1   7   1     4132.79     3953.55     61.36 o 
   2   7   1     3684.36     3496.60     50.53 o 
   3   7   1     1490.12     1450.40     24.84 o 
   4   7   1     6377.71     5248.34     79.98 o 
   5   7   1      103.08      139.12     16.96 o 
   6   7   1     1640.99     1490.59     50.72 o 
   7   7   1       78.22       99.51     10.54 o 
  -7   8   1      451.59      479.45     37.39 o 
  -6   8   1      226.60      235.78     19.38 o 
  -5   8   1       93.93      125.01     10.83 o 
  -4   8   1      578.90      586.87     37.16 o 
  -3   8   1      558.02      493.33     14.06 o 
  -2   8   1      456.63      486.28     34.92 o 
  -1   8   1       28.76       48.72      6.23 o 
   0   8   1       86.47      129.48     13.01 o 
   1   8   1       34.48       58.01      6.46 o 
   2   8   1      446.41      450.36     35.85 o 
   3   8   1      548.34      483.90     14.84 o 
   4   8   1      579.60      607.18     36.40 o 
   5   8   1      100.69      135.26     10.60 o 
   6   8   1      226.91      255.51     17.42 o 
   7   8   1      455.52      508.92     41.01 o 
   8   8   1        0.73       12.87      9.96 o 
  -8   9   1        4.40        7.77     10.44 o 
  -7   9   1     1234.66     1110.51     33.15 o 
  -6   9   1      306.45      354.20     18.84 o 
  -5   9   1      482.69      475.85     16.98 o 
  -4   9   1      363.57      320.13     16.61 o 
  -3   9   1      753.40      671.04     23.50 o 
  -2   9   1     1006.65      951.36     20.82 o 
  -1   9   1      599.50      477.14     13.99 o 
   0   9   1     2482.31     2033.36     35.30 o 
   1   9   1      585.48      435.58     13.18 o 
   2   9   1      972.54      907.31     22.01 o 
   3   9   1      743.23      652.89     23.24 o 
   4   9   1      350.88      302.05     14.35 o 
   5   9   1      479.28      438.28     16.26 o 
   6   9   1      297.00      314.82     15.88 o 
   7   9   1     1224.43     1071.97     27.29 o 
   8   9   1        4.36        2.24      9.84 o 
   9   9   1      506.64      504.46     21.89 o 
  -9  10   1       67.55       67.00     12.73 o 
  -8  10   1      122.91      141.71     15.01 o 
  -7  10   1      431.63      423.05     38.77 o 
  -6  10   1      771.95      703.59     23.85 o 
  -5  10   1       30.32       44.82     10.43 o 
  -4  10   1       19.82       31.59      9.31 o 
  -3  10   1      550.37      485.20     19.00 o 
  -2  10   1      944.13      869.55     22.26 o 
  -1  10   1      794.97      720.35     39.88 o 
   0  10   1      908.29      688.27     22.98 o 
   1  10   1      810.48      757.01     19.19 o 
   2  10   1      954.61      900.73     22.78 o 
   3  10   1      550.90      478.05     16.48 o 
   4  10   1       18.92       25.87      9.85 o 
   5  10   1       31.16       37.80     10.21 o 
   6  10   1      785.57      744.06     40.02 o 
   7  10   1      434.85      425.67     24.03 o 
   8  10   1      129.48      146.34     14.77 o 
   9  10   1       71.36       50.30     12.31 o 
  10  10   1      128.83      134.01     17.73 o 
 -10  11   1      396.26      400.93     29.94 o 
  -9  11   1      108.47      132.95     18.12 o 
  -8  11   1       57.89       76.41     14.70 o 
  -7  11   1       57.13       59.81     12.52 o 
  -6  11   1      152.12      129.87     14.61 o 
  -5  11   1      220.11      252.32     16.96 o 
  -4  11   1       11.23        9.89     10.18 o 
  -3  11   1     1581.47     1334.58     30.68 o 
  -2  11   1      303.40      340.49     15.69 o 
  -1  11   1     1439.44     1195.43     30.80 o 
   0  11   1       49.64       46.53     11.23 o 
   1  11   1     1439.55     1141.71     29.96 o 
   2  11   1      308.58      348.33     16.16 o 
   3  11   1     1612.54     1341.25     37.73 o 
   4  11   1       10.34       24.31     10.75 o 
   5  11   1      229.15      256.98     24.44 o 
   6  11   1      149.13      109.85     14.09 o 
   7  11   1       57.07       73.24     13.13 o 
   8  11   1       59.80       74.82     13.20 o 
   9  11   1      107.20      122.13     17.21 o 
  10  11   1      392.80      396.01     29.65 o 
  11  11   1       60.13      125.32     22.12 o 
 -11  12   1        6.32        3.09     17.75 o 
 -10  12   1       44.77       25.10     19.04 o 
  -9  12   1       20.09       26.52     17.44 o 
  -8  12   1        7.48        5.57     13.17 o 
  -7  12   1      194.11      234.96     23.57 o 
  -6  12   1      161.94      176.82     16.37 o 
  -5  12   1       73.25      103.68     14.93 o 
  -4  12   1      139.96      153.38     15.35 o 
  -3  12   1       48.21       50.85     11.73 o 
  -2  12   1      953.79      929.55     45.27 o 
  -1  12   1       23.09       40.69     11.33 o 
   0  12   1     2294.82     2077.55     46.11 o 
   1  12   1       22.39       35.56     11.07 o 
   2  12   1      943.91      901.41     24.97 o 
   3  12   1       45.84       52.40     11.78 o 
   4  12   1      138.28      155.68     15.19 o 
   5  12   1       73.06       95.97     14.38 o 
   6  12   1      164.01      185.16     16.92 o 
   7  12   1      201.89      220.92     19.96 o 
   8  12   1        8.73       15.55     12.98 o 
   9  12   1       18.52       20.56     17.23 o 
  10  12   1       44.07       46.63     19.57 o 
  11  12   1        6.59       17.65     18.39 o 
  12  12   1       11.96       20.94     17.12 o 
 -12  13   1       86.39       67.13     18.43 o 
 -11  13   1        4.06       -5.71     17.45 o 
 -10  13   1       49.70       31.43     18.87 o 
  -9  13   1        2.44       -2.69     17.86 o 
  -8  13   1       26.90       36.89     23.17 o 
  -7  13   1       89.98       98.10     19.83 o 
  -6  13   1      265.79      252.80     19.00 o 
  -5  13   1      118.16      117.11     15.41 o 
  -4  13   1      608.92      566.05     27.14 o 
  -3  13   1        0.54       -7.34     12.96 o 
  -2  13   1      793.28      743.94     28.05 o 
  -1  13   1      140.92      144.69     14.34 o 
   0  13   1       96.42       87.48     13.21 o 
   1  13   1      144.71      126.25     14.57 o 
   2  13   1      787.13      734.82     27.52 o 
   3  13   1        0.69       -1.43     11.77 o 
   4  13   1      606.12      570.31     26.18 o 
   5  13   1      123.04      119.72     15.30 o 
   6  13   1      259.37      301.40     22.10 o 
   7  13   1       91.91       99.72     24.53 o 
   8  13   1       27.37       41.64     18.45 o 
   9  13   1        2.29        7.09     17.17 o 
  10  13   1       50.05       56.99     20.15 o 
  11  13   1        4.28       -7.92     15.31 o 
  12  13   1       88.61       59.82     17.80 o 
 -10  14   1        2.82       -1.19     17.38 o 
  -9  14   1       36.30       36.28     19.09 o 
  -8  14   1       97.48       84.58     23.50 o 
  -7  14   1      126.56      124.62     22.39 o 
  -6  14   1      365.94      334.73     32.66 o 
  -5  14   1       50.48       60.03     15.02 o 
  -4  14   1       79.91       77.87     18.51 o 
  -3  14   1      106.74      114.74     16.95 o 
  -2  14   1       24.84       23.55     16.11 o 
  -1  14   1       13.50       41.83     11.95 o 
   0  14   1        3.22       19.89     11.55 o 
   1  14   1       12.69       46.18     12.16 o 
   2  14   1       25.94       14.17     12.67 o 
   3  14   1      103.28      133.03     16.90 o 
   4  14   1       79.31       79.58     16.18 o 
   5  14   1       52.66       68.62     17.53 o 
   6  14   1      369.30      369.05     37.15 o 
   7  14   1      129.11      110.28     22.05 o 
   8  14   1       97.10      101.53     21.95 o 
   9  14   1       36.04       40.18     19.20 o 
  10  14   1        3.31        5.28     16.75 o 
  -9  15   1       19.07       14.90     16.15 o 
  -8  15   1       51.57       58.57     22.55 o 
  -7  15   1        3.84       -6.35     18.57 o 
  -6  15   1       71.44       55.34     21.63 o 
  -5  15   1      162.41      186.17     38.04 o 
  -4  15   1       44.08       61.36     16.11 o 
  -3  15   1       54.57       54.15     14.98 o 
  -2  15   1      125.43      187.07     19.98 o 
  -1  15   1        5.67        2.38     12.75 o 
   0  15   1        0.00        8.80     11.17 o 
   1  15   1        5.67       25.03     14.34 o 
   2  15   1      126.30      173.59     19.48 o 
   3  15   1       52.57       39.13     21.39 o 
   4  15   1       46.72       43.71     22.16 o 
   5  15   1      160.17      206.08     24.72 o 
   6  15   1       68.41       49.26     22.53 o 
   7  15   1        3.93       -9.77     18.53 o 
   8  15   1       52.20       66.31     26.56 o 
   9  15   1       19.33       26.15     19.90 o 
  -7  16   1       25.03       28.19     19.93 o 
  -6  16   1       49.17       57.48     30.97 o 
  -5  16   1       41.94       46.71     18.16 o 
  -4  16   1        8.80       26.60     17.22 o 
  -3  16   1        3.48       12.64     16.99 o 
  -2  16   1      114.48      172.74     21.14 o 
  -1  16   1        3.87       32.30     15.72 o 
   0  16   1      179.96      160.25     22.45 o 
   1  16   1        3.93       32.14     15.59 o 
   2  16   1      112.60      163.20     23.06 o 
   3  16   1        3.72       55.71     19.40 o 
   4  16   1        8.92       26.10     18.46 o 
   5  16   1       41.49       37.08     20.04 o 
   6  16   1       48.96       39.07     21.08 o 
   7  16   1       25.21       47.82     20.78 o 
  -5  17   1       33.88       70.40     21.02 o 
  -4  17   1       71.52       62.98     18.99 o 
  -3  17   1       22.34       54.25     20.07 o 
  -2  17   1       32.10       60.52     20.09 o 
  -1  17   1        3.49       18.22     19.36 o 
   0  17   1        0.59       11.93     21.50 o 
   1  17   1        3.50       15.29     21.47 o 
   2  17   1       31.99       34.92     21.51 o 
   3  17   1       22.97       48.72     23.71 o 
   4  17   1       73.09      106.06     25.04 o 
   5  17   1       34.83       37.74     19.58 o 
   0   1   2      707.51     1397.77     28.30 o 
   1   1   2     6436.64     4247.56     69.00 o 
  -1   2   2    22063.38    21700.65    297.42 o 
   0   2   2      770.81      861.69     13.72 o 
   1   2   2    22311.60    21872.29    264.96 o 
   2   2   2     5448.14     2607.57     37.96 o 
  -2   3   2    11168.87     9285.75    135.87 o 
  -1   3   2    24964.78    24769.36    337.73 o 
   0   3   2       45.24      134.96      4.86 o 
   1   3   2    25045.14    24667.30    300.32 o 
   2   3   2    11086.95     9155.42    108.01 o 
   3   3   2     6887.49     5869.82     77.91 o 
  -3   4   2     1375.56     1267.74     19.88 o 
  -2   4   2      414.59      446.75      9.34 o 
  -1   4   2      457.29      553.85     22.48 o 
   0   4   2      667.22      646.21     18.78 o 
   1   4   2      472.70      569.01     17.12 o 
   2   4   2      393.36      437.36      8.21 o 
   3   4   2     1330.21     1222.15     17.48 o 
   4   4   2     4077.78     3931.61     54.53 o 
  -4   5   2      181.57      248.87     17.76 o 
  -3   5   2     1542.42     1564.17     40.32 o 
  -2   5   2     3765.93     3917.64     54.00 o 
  -1   5   2     1956.23     2050.63     30.13 o 
   0   5   2       14.59       14.93      3.43 o 
   1   5   2     1956.18     2021.02     29.87 o 
   2   5   2     3828.14     3854.92     53.43 o 
   3   5   2     1517.61     1535.31     32.03 o 
   4   5   2      158.45      221.14     13.88 o 
   5   5   2     4968.81     3892.63     55.02 o 
  -5   6   2     1384.59     1296.61     37.35 o 
  -4   6   2     1104.94     1220.83     30.44 o 
  -3   6   2     4396.22     4204.99     58.53 o 
  -2   6   2     9304.36     8467.67    112.67 o 
  -1   6   2     3176.68     2844.55     44.02 o 
   0   6   2    12094.81    10618.87    140.41 o 
   1   6   2     3193.82     2944.92     42.13 o 
   2   6   2     9351.06     8390.09    112.57 o 
   3   6   2     4326.13     4115.87     61.99 o 
   4   6   2     1106.98     1213.41     20.66 o 
   5   6   2     1355.03     1249.15     30.15 o 
   6   6   2       85.47       80.28      8.52 o 
  -6   7   2     5560.05     5064.41     83.14 o 
  -5   7   2     5078.56     4718.90     71.05 o 
  -4   7   2      310.30      215.21     20.90 o 
  -3   7   2     3479.19     3250.55     52.50 o 
  -2   7   2     7608.00     7226.89     97.82 o 
  -1   7   2      661.65      709.79     17.66 o 
   0   7   2      103.34      125.82      7.27 o 
   1   7   2      667.74      674.92     15.15 o 
   2   7   2     7476.05     7224.34     98.19 o 
   3   7   2     3501.09     3201.68     55.84 o 
   4   7   2      294.78      224.26     27.16 o 
   5   7   2     5037.74     4666.50     76.48 o 
   6   7   2     5633.42     5096.01    108.32 o 
   7   7   2      517.37      454.38     21.80 o 
  -7   8   2     2326.89     1934.74     41.94 o 
  -6   8   2      506.91      567.70     21.79 o 
  -5   8   2      750.95      699.57     20.61 o 
  -4   8   2      582.52      562.91     15.37 o 
  -3   8   2        7.84       33.41      6.75 o 
  -2   8   2     1744.48     1435.62     24.75 o 
  -1   8   2      694.01      479.43     12.22 o 
   0   8   2     9765.08     8728.79    117.99 o 
   1   8   2      696.72      496.85     12.37 o 
   2   8   2     1729.35     1438.45     26.28 o 
   3   8   2        9.78       32.81      6.86 o 
   4   8   2      581.91      580.15     15.33 o 
   5   8   2      769.95      693.79     18.93 o 
   6   8   2      515.95      567.55     20.57 o 
   7   8   2     2303.32     1962.26     39.26 o 
   8   8   2      619.78      612.74     25.71 o 
  -8   9   2      115.69      114.27     13.16 o 
  -7   9   2      605.80      546.64     19.71 o 
  -6   9   2     1279.78     1102.57     64.13 o 
  -5   9   2      210.79      183.65     12.59 o 
  -4   9   2      360.82      332.37     17.67 o 
  -3   9   2      531.47      485.96     14.83 o 
  -2   9   2      237.99      217.65     14.90 o 
  -1   9   2      568.94      522.67     18.94 o 
   0   9   2       21.90       39.30      6.52 o 
   1   9   2      582.33      510.93     17.97 o 
   2   9   2      242.26      243.57     21.74 o 
   3   9   2      528.36      495.34     15.86 o 
   4   9   2      364.90      341.44     24.37 o 
   5   9   2      201.03      174.70     12.25 o 
   6   9   2     1285.45     1162.85     65.72 o 
   7   9   2      598.30      560.66     24.54 o 
   8   9   2      114.69      124.83     13.31 o 
   9   9   2        7.88       12.53     10.48 o 
  -9  10   2       82.39       93.70     15.46 o 
  -8  10   2      268.37      300.59     18.80 o 
  -7  10   2      176.57      241.66     15.61 o 
  -6  10   2        1.89       33.54     10.66 o 
  -5  10   2       12.82       14.22      9.70 o 
  -4  10   2       29.42       24.12      9.17 o 
  -3  10   2      596.04      513.56     16.84 o 
  -2  10   2      572.04      469.96     22.96 o 
  -1  10   2     3376.09     2950.20     52.26 o 
   0  10   2      174.90      179.53     13.99 o 
   1  10   2     3360.29     2841.03     72.69 o 
   2  10   2      571.71      449.60     16.26 o 
   3  10   2      604.77      492.96     19.34 o 
   4  10   2       26.48       24.06      9.52 o 
   5  10   2       15.31       20.52      9.49 o 
   6  10   2        1.81       50.56     10.76 o 
   7  10   2      180.68      224.93     15.21 o 
   8  10   2      267.55      320.13     19.05 o 
   9  10   2       79.25       68.75     16.49 o 
  10  10   2       76.28       87.32     16.17 o 
 -10  11   2       60.49       76.89     19.33 o 
  -9  11   2       54.65       64.70     15.09 o 
  -8  11   2      162.50      147.29     19.38 o 
  -7  11   2      631.09      594.60     22.97 o 
  -6  11   2      156.68      157.50     16.32 o 
  -5  11   2      532.61      467.43     21.30 o 
  -4  11   2      925.32      737.92     23.85 o 
  -3  11   2       21.19       32.80      9.76 o 
  -2  11   2      664.61      515.19     24.05 o 
  -1  11   2      697.03      660.95     24.57 o 
   0  11   2     1741.49     1399.19     34.28 o 
   1  11   2      711.83      641.46     21.86 o 
   2  11   2      671.64      534.30     18.46 o 
   3  11   2       18.38       33.43     10.59 o 
   4  11   2      910.40      704.24     23.66 o 
   5  11   2      541.75      478.90     21.82 o 
   6  11   2      155.08      178.43     15.73 o 
   7  11   2      639.42      586.81     23.10 o 
   8  11   2      162.96      161.75     17.96 o 
   9  11   2       54.90       80.93     16.11 o 
  10  11   2       61.59       82.07     16.47 o 
  11  11   2       15.39       30.71     17.00 o 
 -11  12   2       28.10       13.94     15.92 o 
 -10  12   2       40.10       62.35     19.19 o 
  -9  12   2      111.91      119.01     20.62 o 
  -8  12   2       59.07       51.89     15.12 o 
  -7  12   2       21.28       40.50     12.88 o 
  -6  12   2       14.73       17.52     11.87 o 
  -5  12   2     1015.48      948.79     34.00 o 
  -4  12   2       37.70       40.76     12.23 o 
  -3  12   2       66.76       83.13     14.41 o 
  -2  12   2      529.19      481.34     23.41 o 
  -1  12   2       48.19       65.67     12.07 o 
   0  12   2       34.48       62.07     11.77 o 
   1  12   2       41.68       61.79     11.77 o 
   2  12   2      528.22      482.99     18.92 o 
   3  12   2       68.92       73.79     13.01 o 
   4  12   2       36.84       53.83     12.41 o 
   5  12   2     1004.18      929.33     29.60 o 
   6  12   2       14.14       27.37     11.94 o 
   7  12   2       21.38       15.23     13.07 o 
   8  12   2       59.89       42.78     15.03 o 
   9  12   2      113.36      111.34     18.32 o 
  10  12   2       38.95       36.78     18.77 o 
  11  12   2       29.09        9.04     16.03 o 
  12  12   2        1.40       -0.58     17.08 o 
 -12  13   2       41.53       39.96     17.57 o 
 -11  13   2        0.59       -7.40     16.22 o 
 -10  13   2       50.14       38.31     18.67 o 
  -9  13   2        5.89      -14.19     15.94 o 
  -8  13   2       71.46       52.62     18.73 o 
  -7  13   2       59.56       55.93     15.70 o 
  -6  13   2       54.45       43.42     13.80 o 
  -5  13   2      489.05      496.08     23.45 o 
  -4  13   2       85.12      161.26     18.02 o 
  -3  13   2        6.35       28.29     14.50 o 
  -2  13   2       80.09      123.27     16.06 o 
  -1  13   2      142.42      149.15     17.12 o 
   0  13   2      106.81      136.22     14.30 o 
   1  13   2      142.23      176.08     15.49 o 
   2  13   2       81.93      130.46     15.87 o 
   3  13   2        5.04       -2.80     10.29 o 
   4  13   2       86.80      150.53     17.59 o 
   5  13   2      492.05      466.06     25.27 o 
   6  13   2       54.73       36.23     14.49 o 
   7  13   2       56.79       44.38     14.88 o 
   8  13   2       69.74       61.89     16.59 o 
   9  13   2        5.61       -3.52     16.87 o 
  10  13   2       50.96       26.18     17.43 o 
  11  13   2        0.66      -15.44     15.44 o 
  12  13   2       42.22       41.37     22.17 o 
 -10  14   2       25.55       16.59     17.22 o 
  -9  14   2       16.38       22.70     18.49 o 
  -8  14   2       11.48       21.80     17.49 o 
  -7  14   2       86.46       78.70     19.33 o 
  -6  14   2       62.03       93.21     19.53 o 
  -5  14   2       70.36       68.51     15.90 o 
  -4  14   2        7.81       -7.43     14.50 o 
  -3  14   2      163.19      205.91     24.98 o 
  -2  14   2      223.54      242.51     20.59 o 
  -1  14   2      305.74      329.20     22.10 o 
   0  14   2      219.68      189.40     16.44 o 
   1  14   2      302.60      327.72     21.93 o 
   2  14   2      222.42      216.74     19.63 o 
   3  14   2      167.76      198.41     19.22 o 
   4  14   2        6.92        8.15     13.19 o 
   5  14   2       71.52       67.15     18.32 o 
   6  14   2       63.92       92.19     19.71 o 
   7  14   2       86.81      114.68     18.44 o 
   8  14   2       12.11       28.32     18.80 o 
   9  14   2       17.07        2.82     16.41 o 
  10  14   2       25.18       -0.37     17.40 o 
  -9  15   2       58.08       37.62     18.17 o 
  -8  15   2       22.76        8.64     20.07 o 
  -7  15   2       89.96       96.42     23.71 o 
  -6  15   2       27.43       24.86     20.80 o 
  -5  15   2       14.81       32.06     19.82 o 
  -4  15   2       32.47       19.57     16.76 o 
  -3  15   2      113.63      107.38     17.58 o 
  -2  15   2       14.69       39.08     14.46 o 
  -1  15   2       21.72       16.05     13.67 o 
   0  15   2      118.12      103.55     15.54 o 
   1  15   2       21.08       13.68     13.35 o 
   2  15   2       14.56       11.88     13.51 o 
   3  15   2      113.56       77.07     18.72 o 
   4  15   2       32.33       41.63     18.00 o 
   5  15   2       13.16       23.15     18.01 o 
   6  15   2       28.26       40.60     18.52 o 
   7  15   2       91.15      104.13     23.73 o 
   8  15   2       21.66       21.17     19.62 o 
   9  15   2       57.69       56.20     20.38 o 
  -7  16   2       82.45       55.01     20.63 o 
  -6  16   2       19.79       16.88     19.70 o 
  -5  16   2       13.47        0.54     19.53 o 
  -4  16   2       79.23      103.19     20.69 o 
  -3  16   2       53.89       48.20     17.34 o 
  -2  16   2      190.22      235.61     22.96 o 
  -1  16   2        0.73       21.78     15.85 o 
   0  16   2       85.78       95.28     19.92 o 
   1  16   2        0.55       11.16     16.39 o 
   2  16   2      188.15      223.94     25.15 o 
   3  16   2       52.95       43.37     18.82 o 
   4  16   2       78.49       91.86     23.63 o 
   5  16   2       14.06        6.12     19.51 o 
   6  16   2       20.01        3.77     19.19 o 
   7  16   2       83.99       68.94     21.77 o 
  -5  17   2       14.11       10.06     18.66 o 
  -4  17   2       24.15       35.94     17.68 o 
  -3  17   2        1.49       10.36     17.63 o 
  -2  17   2      131.64      129.10     23.08 o 
  -1  17   2       30.45       43.21     20.83 o 
   0  17   2        1.94       29.15     20.72 o 
   1  17   2       30.61       49.37     23.27 o 
   2  17   2      132.64      121.43     22.61 o 
   3  17   2        1.32       11.18     20.80 o 
   4  17   2       24.18       49.08     21.66 o 
   5  17   2       14.84       27.15     19.40 o 
   0   1   3     1186.77      273.52      5.39 o 
   1   1   3     5024.71     1246.92     18.55 o 
  -1   2   3     2714.76     3919.40     55.43 o 
   0   2   3      853.39     3569.95     44.73 o 
   1   2   3     2766.35     3960.59     49.49 o 
   2   2   3     4165.59     4996.55     70.44 o 
  -2   3   3     8702.80     7451.59    104.28 o 
  -1   3   3     6583.82     5497.73     77.77 o 
   0   3   3    17151.81    14099.00    182.86 o 
   1   3   3     6551.07     5513.88     72.44 o 
   2   3   3     8529.61     7509.96     98.02 o 
   3   3   3     4398.04     4041.63     58.50 o 
  -3   4   3     2215.85     2532.82     38.57 o 
  -2   4   3     2174.63     1827.81     28.83 o 
  -1   4   3     1366.55     1384.02     32.13 o 
   0   4   3    39496.95    38255.27    492.35 o 
   1   4   3     1402.73     1426.11     26.07 o 
   2   4   3     2165.78     1850.12     25.51 o 
   3   4   3     2211.68     2502.73     33.69 o 
   4   4   3     7079.23     7609.69    107.92 o 
  -4   5   3     1573.33     1334.49     23.60 o 
  -3   5   3     5274.88     5002.64     79.96 o 
  -2   5   3    11664.96    11518.13    160.79 o 
  -1   5   3     2442.06     2463.21     35.88 o 
   0   5   3     1446.72     1182.16     19.09 o 
   1   5   3     2511.59     2541.34     46.47 o 
   2   5   3    11674.41    11541.65    142.92 o 
   3   5   3     5326.70     4928.46     63.79 o 
   4   5   3     1546.77     1315.29     21.58 o 
   5   5   3       36.06       85.66      8.52 o 
  -5   6   3     2265.22     1920.53     32.55 o 
  -4   6   3      927.39      919.37     40.48 o 
  -3   6   3     5721.26     5433.58     79.24 o 
  -2   6   3      567.49      688.57     15.43 o 
  -1   6   3     2904.35     3085.53     44.08 o 
   0   6   3     9723.23     8429.92    112.54 o 
   1   6   3     2820.36     3018.92     43.68 o 
   2   6   3      550.99      657.59     12.58 o 
   3   6   3     5702.68     5344.57     69.42 o 
   4   6   3      885.66      881.94     36.92 o 
   5   6   3     2220.04     1893.98     29.80 o 
   6   6   3      551.44      494.46     15.40 o 
  -6   7   3     1264.12     1288.13     40.13 o 
  -5   7   3       93.32      102.74      8.17 o 
  -4   7   3     1742.03     1504.82     24.93 o 
  -3   7   3     1819.01     1905.97     30.19 o 
  -2   7   3      135.24      200.15      8.32 o 
  -1   7   3     9196.30     8807.37    117.74 o 
   0   7   3     1499.67     1242.93     21.54 o 
   1   7   3     9182.34     8733.10    117.79 o 
   2   7   3      127.44      196.32     10.52 o 
   3   7   3     1830.13     1870.10     29.89 o 
   4   7   3     1719.26     1437.72     26.46 o 
   5   7   3       95.00      111.07      9.46 o 
   6   7   3     1220.51     1253.53     27.45 o 
   7   7   3        5.68       21.79      8.43 o 
  -7   8   3      368.25      394.81     16.74 o 
  -6   8   3      317.60      319.69     15.43 o 
  -5   8   3      528.03      513.30     16.84 o 
  -4   8   3      230.12      253.71     15.37 o 
  -3   8   3     2018.90     1803.58     31.82 o 
  -2   8   3      324.51      381.64     21.81 o 
  -1   8   3      601.68      484.99     13.10 o 
   0   8   3     4298.17     4029.32     58.03 o 
   1   8   3      590.12      474.83     12.14 o 
   2   8   3      343.87      351.53     19.23 o 
   3   8   3     2023.08     1781.61     36.00 o 
   4   8   3      233.68      249.51     11.07 o 
   5   8   3      545.30      536.73     16.64 o 
   6   8   3      329.38      327.94     14.84 o 
   7   8   3      361.88      374.90     16.81 o 
   8   8   3      171.63      245.50     23.53 o 
  -8   9   3      138.29      157.62     13.83 o 
  -7   9   3      298.14      315.07     16.41 o 
  -6   9   3     4399.36     3848.60     67.02 o 
  -5   9   3      392.93      361.88     16.10 o 
  -4   9   3     1141.64     1087.61     29.49 o 
  -3   9   3     2026.96     1815.41     33.14 o 
  -2   9   3      520.89      588.67     30.75 o 
  -1   9   3      297.39      331.60     13.65 o 
   0   9   3     2713.98     2904.90     46.96 o 
   1   9   3      285.32      315.16     11.70 o 
   2   9   3      512.41      601.61     24.80 o 
   3   9   3     2018.17     1833.30     35.88 o 
   4   9   3     1123.85     1042.01     34.26 o 
   5   9   3      396.65      364.34     15.41 o 
   6   9   3     4379.00     3840.73     66.79 o 
   7   9   3      302.23      325.62     16.48 o 
   8   9   3      137.84      154.19     13.59 o 
   9   9   3      569.14      586.90     21.52 o 
  -9  10   3       35.01       41.51     14.09 o 
  -8  10   3       66.37       70.62     12.10 o 
  -7  10   3      312.83      318.80     17.27 o 
  -6  10   3      686.55      663.63     21.51 o 
  -5  10   3      757.92      670.66     28.38 o 
  -4  10   3        3.89        6.76      8.89 o 
  -3  10   3     1148.91      947.22     32.52 o 
  -2  10   3      165.88      181.53     11.49 o 
  -1  10   3      856.59      762.26     44.51 o 
   0  10   3      640.78      706.74     18.24 o 
   1  10   3      860.49      758.88     26.93 o 
   2  10   3      170.84      180.92     12.12 o 
   3  10   3     1138.24      935.65     42.86 o 
   4  10   3        3.25        7.54      9.59 o 
   5  10   3      761.23      664.40     35.29 o 
   6  10   3      684.21      660.94     21.12 o 
   7  10   3      315.69      320.11     18.37 o 
   8  10   3       70.02       92.43     13.48 o 
   9  10   3       36.09       42.59     13.59 o 
  10  10   3       66.34       71.28     15.82 o 
 -10  11   3      367.45      350.09     34.12 o 
  -9  11   3       40.19       41.86     14.96 o 
  -8  11   3      249.95      263.86     23.11 o 
  -7  11   3       29.71       57.21     11.72 o 
  -6  11   3      115.23      136.46     14.05 o 
  -5  11   3      246.37      253.74     16.02 o 
  -4  11   3       60.72       93.28     12.54 o 
  -3  11   3      380.27      360.43     15.60 o 
  -2  11   3     1702.39     1462.51     32.06 o 
  -1  11   3     1095.65      972.00     31.55 o 
   0  11   3     2046.58     1855.35     41.61 o 
   1  11   3     1094.64      930.10     24.67 o 
   2  11   3     1688.83     1437.41     29.83 o 
   3  11   3      367.15      338.08     19.78 o 
   4  11   3       52.87       75.97     12.37 o 
   5  11   3      254.33      279.12     27.26 o 
   6  11   3      113.43      153.57     15.57 o 
   7  11   3       31.43       53.22     14.45 o 
   8  11   3      258.26      273.48     21.11 o 
   9  11   3       37.31       39.28     14.72 o 
  10  11   3      365.84      380.40     36.23 o 
  11  11   3        0.07       22.11     16.50 o 
 -11  12   3      152.18      114.53     38.13 o 
 -10  12   3      159.84      158.57     32.66 o 
  -9  12   3      195.42      208.91     23.63 o 
  -8  12   3       62.07       72.26     15.65 o 
  -7  12   3       74.15       90.98     16.67 o 
  -6  12   3      482.35      530.92     24.09 o 
  -5  12   3      352.89      398.54     25.85 o 
  -4  12   3      219.69      253.74     25.90 o 
  -3  12   3      250.66      257.78     21.54 o 
  -2  12   3      246.48      214.42     17.76 o 
  -1  12   3      400.85      372.59     22.29 o 
   0  12   3       50.78       40.58     11.00 o 
   1  12   3      414.81      405.02     19.39 o 
   2  12   3      243.08      237.20     15.07 o 
   3  12   3      248.23      267.60     17.61 o 
   4  12   3      210.86      267.21     20.55 o 
   5  12   3      351.26      401.04     20.64 o 
   6  12   3      485.29      538.94     30.72 o 
   7  12   3       73.32       93.93     20.66 o 
   8  12   3       60.57       75.55     16.04 o 
   9  12   3      195.80      163.39     19.02 o 
  10  12   3      160.47      107.56     20.42 o 
  11  12   3      150.06       85.93     19.31 o 
  12  12   3        2.03       13.11     15.84 o 
 -12  13   3       21.10       45.24     47.09 o 
 -11  13   3        7.82       -3.61     16.87 o 
 -10  13   3       19.39       48.81     18.93 o 
  -9  13   3       46.04       56.70     19.23 o 
  -8  13   3       95.80      109.85     18.61 o 
  -7  13   3      165.37      173.26     19.72 o 
  -6  13   3        8.82        2.13     13.24 o 
  -5  13   3      179.36      201.96     17.46 o 
  -4  13   3      636.75      569.18     25.48 o 
  -3  13   3      371.03      301.53     23.87 o 
  -2  13   3      166.83      147.93     16.76 o 
  -1  13   3      102.41      100.34     13.33 o 
   0  13   3       14.16       42.83     11.78 o 
   1  13   3      102.62      127.73     14.11 o 
   2  13   3      168.81      166.49     17.05 o 
   3  13   3      361.00      348.65     20.15 o 
   4  13   3      637.26      561.32     25.37 o 
   5  13   3      183.53      207.12     21.87 o 
   6  13   3        8.92       17.15     14.03 o 
   7  13   3      164.19      151.26     24.76 o 
   8  13   3       96.51      112.51     18.06 o 
   9  13   3       48.48       42.84     17.52 o 
  10  13   3       18.77       19.37     17.82 o 
  11  13   3        8.40        4.85     16.12 o 
  12  13   3       20.45        8.26     16.10 o 
 -10  14   3        7.02       16.84     16.88 o 
  -9  14   3       36.47        6.43     16.99 o 
  -8  14   3      330.84      355.00     43.08 o 
  -7  14   3       73.67       58.39     18.16 o 
  -6  14   3      125.68      130.99     20.98 o 
  -5  14   3      122.78      111.27     19.51 o 
  -4  14   3       15.57       25.37     15.88 o 
  -3  14   3      166.91      171.77     21.25 o 
  -2  14   3      217.16      219.33     19.78 o 
  -1  14   3       70.23       66.84     12.96 o 
   0  14   3       21.16       17.26     11.48 o 
   1  14   3       67.59       51.74     14.13 o 
   2  14   3      211.42      231.72     19.99 o 
   3  14   3      166.50      162.81     20.26 o 
   4  14   3       15.27       23.82     13.73 o 
   5  14   3      123.31      128.88     21.58 o 
   6  14   3      124.73      121.38     18.41 o 
   7  14   3       75.45       63.79     17.10 o 
   8  14   3      332.94      325.65     30.94 o 
   9  14   3       35.41       44.93     18.42 o 
  10  14   3        6.41       17.72     16.56 o 
  -9  15   3       70.97       54.58     17.45 o 
  -8  15   3        5.35        8.61     27.80 o 
  -7  15   3       23.57       19.80     20.31 o 
  -6  15   3       55.84       61.24     22.44 o 
  -5  15   3       62.37       67.36     18.16 o 
  -4  15   3       89.56       87.78     19.69 o 
  -3  15   3        7.11       -8.50     13.32 o 
  -2  15   3      166.36      168.93     19.32 o 
  -1  15   3       57.51       62.59     16.02 o 
   0  15   3        4.01       -8.88     11.46 o 
   1  15   3       55.84       61.03     15.75 o 
   2  15   3      168.81      199.72     22.25 o 
   3  15   3        6.56       23.37     16.72 o 
   4  15   3       90.26       76.97     17.19 o 
   5  15   3       61.91       57.50     19.36 o 
   6  15   3       58.30       63.16     19.48 o 
   7  15   3       24.09       21.29     20.05 o 
   8  15   3        5.34        6.82     19.49 o 
   9  15   3       70.83      111.04     22.29 o 
  -7  16   3       29.49       32.01     18.94 o 
  -6  16   3       54.29       43.06     21.01 o 
  -5  16   3       22.44       34.42     20.29 o 
  -4  16   3       17.89       13.26     14.39 o 
  -3  16   3       37.00       39.87     16.42 o 
  -2  16   3       65.00       76.66     18.18 o 
  -1  16   3       23.68       55.67     16.49 o 
   0  16   3       16.25       22.29     17.29 o 
   1  16   3       23.19       34.71     17.50 o 
   2  16   3       66.07       58.69     18.48 o 
   3  16   3       38.23       54.63     22.52 o 
   4  16   3       17.91       13.34     21.85 o 
   5  16   3       22.32       -2.29     22.25 o 
   6  16   3       53.43       50.94     20.94 o 
   7  16   3       29.12       49.93     20.61 o 
  -5  17   3        1.19      -14.61     14.61 o 
  -4  17   3      124.14      127.30     21.35 o 
  -3  17   3       50.23       96.67     21.87 o 
  -2  17   3       10.89       39.11     17.09 o 
  -1  17   3      170.23      234.97     31.27 o 
   0  17   3       14.46        9.07     20.88 o 
   1  17   3      170.55      224.12     30.77 o 
   2  17   3       10.01       24.74     21.12 o 
   3  17   3       49.69       40.54     22.34 o 
   4  17   3      121.02      177.86     29.15 o 
   5  17   3        1.12       -2.10     17.52 o 
   0   0   4   112224.66    53722.29   2084.99 o 
   0   1   4    11906.87    11343.17    164.63 o 
   1   1   4     7897.72     1908.99     27.34 o 
  -1   2   4     6075.07     5140.50     67.22 o 
   0   2   4      244.65       14.59      2.13 o 
   1   2   4     6063.17     5043.79     82.49 o 
   2   2   4    35609.93    35662.46    486.06 o 
  -2   3   4     6259.55     7675.52    107.26 o 
  -1   3   4    22839.45    22573.95    293.78 o 
   0   3   4     3308.21     2680.11     36.90 o 
   1   3   4    23139.61    22869.11    276.33 o 
   2   3   4     6244.91     7705.57     95.70 o 
   3   3   4     5552.25     6625.22     93.64 o 
  -3   4   4     1175.48     1118.75     29.05 o 
  -2   4   4     2105.00     1992.80     31.37 o 
  -1   4   4    36077.71    35067.18    453.87 o 
   0   4   4     5878.87     6240.09     83.22 o 
   1   4   4    36143.25    35432.54    428.31 o 
   2   4   4     2154.35     2039.00     27.59 o 
   3   4   4     1185.45     1105.59     17.84 o 
   4   4   4      385.69      423.92     13.17 o 
  -4   5   4     4983.74     5214.79     75.48 o 
  -3   5   4     2316.80     2464.87     38.68 o 
  -2   5   4      409.57      669.90     14.07 o 
  -1   5   4     8443.09     7473.03     94.34 o 
   0   5   4      537.89      261.48      7.44 o 
   1   5   4     8543.48     7478.77    130.93 o 
   2   5   4      405.72      674.66     13.81 o 
   3   5   4     2313.81     2457.40     33.75 o 
   4   5   4     4955.36     5086.15     70.44 o 
   5   5   4     7577.16     7391.77    106.29 o 
  -5   6   4      953.79     1051.12     35.78 o 
  -4   6   4     1040.82     1078.98     23.18 o 
  -3   6   4     5216.04     5081.63     75.31 o 
  -2   6   4     1188.87     1173.11     54.32 o 
  -1   6   4     1601.84     1678.26     50.62 o 
   0   6   4     1454.42     1593.65     25.34 o 
   1   6   4     1553.58     1610.94     53.41 o 
   2   6   4     1133.52     1139.12     31.81 o 
   3   6   4     5198.60     5129.09     66.12 o 
   4   6   4     1008.63     1049.05     17.52 o 
   5   6   4      980.73     1061.29     26.53 o 
   6   6   4      307.25      270.72     12.27 o 
  -6   7   4       37.73       34.71      8.53 o 
  -5   7   4      813.56      699.05     17.11 o 
  -4   7   4      406.13      444.01     17.28 o 
  -3   7   4     2516.33     2144.39     33.56 o 
  -2   7   4     2807.02     2654.65     61.94 o 
  -1   7   4      749.47      735.79     16.12 o 
   0   7   4     2202.82     2479.57     37.44 o 
   1   7   4      782.63      725.28     15.03 o 
   2   7   4     2818.68     2523.38     79.52 o 
   3   7   4     2579.14     2171.07     33.35 o 
   4   7   4      405.17      416.75     18.68 o 
   5   7   4      821.92      709.11     18.36 o 
   6   7   4       34.21       27.91      7.95 o 
   7   7   4     2254.08     2102.97     40.50 o 
  -7   8   4      288.88      309.01     22.61 o 
  -6   8   4      274.23      263.57     13.94 o 
  -5   8   4      420.43      384.75     15.67 o 
  -4   8   4     1462.21     1168.49     23.71 o 
  -3   8   4      918.27      794.43     41.79 o 
  -2   8   4      423.99      402.28     11.34 o 
  -1   8   4      111.05      122.27     12.57 o 
   0   8   4      453.48      606.37     14.19 o 
   1   8   4      112.82      139.05     15.18 o 
   2   8   4      420.73      389.27     12.27 o 
   3   8   4      927.39      818.54     31.66 o 
   4   8   4     1491.10     1144.01     33.45 o 
   5   8   4      418.40      399.16     15.13 o 
   6   8   4      283.50      302.61     22.71 o 
   7   8   4      296.67      326.38     20.14 o 
   8   8   4     1880.70     1650.80     35.81 o 
  -8   9   4       28.29       25.20     10.78 o 
  -7   9   4      655.43      605.73     20.44 o 
  -6   9   4      509.02      469.92     18.27 o 
  -5   9   4      900.98      793.25     21.77 o 
  -4   9   4      662.37      614.79     18.59 o 
  -3   9   4      454.98      527.66     21.92 o 
  -2   9   4      240.30      232.79     11.85 o 
  -1   9   4       23.46       32.85      6.64 o 
   0   9   4     1189.68      937.76     19.15 o 
   1   9   4       27.67       31.33      6.65 o 
   2   9   4      231.81      219.56     11.19 o 
   3   9   4      463.49      511.47     16.12 o 
   4   9   4      671.01      591.40     17.56 o 
   5   9   4      918.28      785.11     21.17 o 
   6   9   4      512.87      476.34     18.17 o 
   7   9   4      660.75      603.36     20.22 o 
   8   9   4       27.07       24.92     10.38 o 
   9   9   4      199.98      184.67     16.74 o 
  -9  10   4      199.72      181.22     17.47 o 
  -8  10   4      205.71      226.41     17.61 o 
  -7  10   4      992.59      852.11     24.68 o 
  -6  10   4      613.25      516.46     19.70 o 
  -5  10   4     1783.37     1580.61     34.26 o 
  -4  10   4       33.57       52.40      9.80 o 
  -3  10   4      714.39      654.68     18.09 o 
  -2  10   4      753.94      667.50     19.18 o 
  -1  10   4      150.25      136.87     21.04 o 
   0  10   4       39.86       27.39      7.18 o 
   1  10   4      145.36      125.76      9.56 o 
   2  10   4      769.97      674.42     21.64 o 
   3  10   4      702.98      633.44     19.08 o 
   4  10   4       38.72       54.12     11.00 o 
   5  10   4     1750.11     1544.18     33.46 o 
   6  10   4      617.13      498.97     18.65 o 
   7  10   4      981.56      865.58     24.81 o 
   8  10   4      205.76      230.63     17.74 o 
   9  10   4      198.01      205.69     17.50 o 
  10  10   4        6.14       -4.90     12.38 o 
 -10  11   4       12.01       19.31     14.59 o 
  -9  11   4      146.92      146.57     18.26 o 
  -8  11   4       11.87       40.51     12.92 o 
  -7  11   4      228.45      227.63     17.79 o 
  -6  11   4      215.37      212.21     15.93 o 
  -5  11   4      524.66      516.86     20.70 o 
  -4  11   4      514.37      511.19     19.48 o 
  -3  11   4      637.43      489.11     16.74 o 
  -2  11   4      116.84      135.98     12.44 o 
  -1  11   4      248.23      280.13     19.30 o 
   0  11   4       29.53       87.40     11.64 o 
   1  11   4      245.04      254.92     13.63 o 
   2  11   4      105.90      120.67     12.06 o 
   3  11   4      631.29      489.18     19.83 o 
   4  11   4      518.39      494.12     20.82 o 
   5  11   4      526.80      523.98     21.34 o 
   6  11   4      213.84      224.36     17.03 o 
   7  11   4      235.06      236.25     19.69 o 
   8  11   4       11.75       28.87     12.63 o 
   9  11   4      151.28      146.75     18.70 o 
  10  11   4       12.87       12.84     14.09 o 
  11  11   4      176.93      116.66     20.21 o 
 -11  12   4       22.15       26.35     16.29 o 
 -10  12   4       61.52       41.70     16.14 o 
  -9  12   4        1.42       18.96     14.42 o 
  -8  12   4       44.23       58.47     15.53 o 
  -7  12   4       96.14       73.29     15.62 o 
  -6  12   4      401.27      364.78     20.81 o 
  -5  12   4      433.36      473.37     20.43 o 
  -4  12   4      886.24      839.52     24.94 o 
  -3  12   4       46.67       54.72     13.85 o 
  -2  12   4      313.98      323.92     20.39 o 
  -1  12   4      138.65      140.04     15.19 o 
   0  12   4        1.17       11.67     10.21 o 
   1  12   4      139.93      133.57     13.44 o 
   2  12   4      316.91      343.23     16.88 o 
   3  12   4       46.79       52.01     11.07 o 
   4  12   4      882.39      845.32     26.95 o 
   5  12   4      420.92      452.73     24.48 o 
   6  12   4      404.98      381.86     22.98 o 
   7  12   4       94.75       81.93     15.81 o 
   8  12   4       44.82       65.07     15.92 o 
   9  12   4        1.75        1.01     14.08 o 
  10  12   4       60.47       42.42     15.11 o 
  11  12   4       21.62       24.47     17.31 o 
  12  12   4        1.57        9.69     16.74 o 
 -12  13   4       19.69       28.61     17.65 o 
 -11  13   4       62.83       23.84     20.03 o 
 -10  13   4        8.59        1.73     15.70 o 
  -9  13   4       41.50       33.59     17.43 o 
  -8  13   4      167.98      183.01     21.95 o 
  -7  13   4      416.20      411.40     40.89 o 
  -6  13   4       23.48       36.76     13.92 o 
  -5  13   4       96.86      133.96     16.42 o 
  -4  13   4      404.45      428.01     32.19 o 
  -3  13   4      388.77      415.22     26.73 o 
  -2  13   4       59.44       71.14     14.39 o 
  -1  13   4        8.05       19.97     10.84 o 
   0  13   4      166.13      132.38     14.30 o 
   1  13   4        8.25       19.29     10.49 o 
   2  13   4       56.80       78.34     13.28 o 
   3  13   4      389.20      383.77     20.80 o 
   4  13   4      409.92      433.26     24.57 o 
   5  13   4      102.14      138.22     17.81 o 
   6  13   4       25.03       48.09     15.16 o 
   7  13   4      415.10      422.46     25.98 o 
   8  13   4      169.43      186.16     20.78 o 
   9  13   4       42.66       38.57     15.05 o 
  10  13   4        8.57       17.51     16.62 o 
  11  13   4       59.98       29.42     17.52 o 
  12  13   4       19.70       20.73     15.71 o 
 -10  14   4       19.38        4.92     17.01 o 
  -9  14   4       36.12       17.16     15.99 o 
  -8  14   4       32.42       28.27     17.37 o 
  -7  14   4       87.13       79.86     18.08 o 
  -6  14   4       62.34       47.43     17.29 o 
  -5  14   4      103.07      109.10     22.62 o 
  -4  14   4      139.05      169.09     21.00 o 
  -3  14   4       73.27       92.31     18.23 o 
  -2  14   4       67.71       66.18     20.09 o 
  -1  14   4        3.00       17.38     11.45 o 
   0  14   4      274.90      290.62     18.77 o 
   1  14   4        3.34        3.65     12.25 o 
   2  14   4       64.62       69.47     19.65 o 
   3  14   4       74.32       93.32     15.75 o 
   4  14   4      134.12      151.64     18.11 o 
   5  14   4      100.52      101.40     20.24 o 
   6  14   4       64.38       55.66     15.74 o 
   7  14   4       87.15       77.95     16.92 o 
   8  14   4       32.49       37.35     17.03 o 
   9  14   4       35.18       23.50     18.49 o 
  10  14   4       19.58       20.31     16.46 o 
  -9  15   4       36.64       42.63     17.98 o 
  -8  15   4       67.11       53.54     22.44 o 
  -7  15   4       39.76       29.92     20.15 o 
  -6  15   4       89.38       80.28     20.30 o 
  -5  15   4      192.74      159.97     22.25 o 
  -4  15   4       38.78       61.34     17.80 o 
  -3  15   4        8.67       17.09     13.97 o 
  -2  15   4       71.72       60.63     15.40 o 
  -1  15   4       17.18       31.09     14.06 o 
   0  15   4        5.47        5.26     11.82 o 
   1  15   4       17.09       27.33     15.33 o 
   2  15   4       71.92       77.05     17.82 o 
   3  15   4       10.02       19.36     15.96 o 
   4  15   4       38.59       81.69     19.88 o 
   5  15   4      190.01      178.57     24.30 o 
   6  15   4       90.42       71.63     19.67 o 
   7  15   4       40.03       26.76     17.93 o 
   8  15   4       68.58       79.37     20.03 o 
   9  15   4       36.22       49.02     20.80 o 
  -7  16   4       83.89       99.79     23.83 o 
  -6  16   4       11.46        6.16     18.23 o 
  -5  16   4       41.73        8.00     19.79 o 
  -4  16   4      125.38      133.75     19.24 o 
  -3  16   4       15.01       10.21     15.51 o 
  -2  16   4       33.28       64.76     17.88 o 
  -1  16   4      286.25      286.32     23.31 o 
   0  16   4       30.25       14.86     19.34 o 
   1  16   4      285.61      293.64     27.30 o 
   2  16   4       34.05       46.88     18.11 o 
   3  16   4       14.01        3.65     19.83 o 
   4  16   4      123.82      139.33     27.25 o 
   5  16   4       40.42       46.27     17.95 o 
   6  16   4       11.13        5.71     17.40 o 
   7  16   4       85.52       89.17     23.62 o 
  -5  17   4       45.45       21.56     16.77 o 
  -4  17   4        0.52       -6.85     15.68 o 
  -3  17   4        1.34       14.54     16.15 o 
  -2  17   4        2.43       13.01     18.11 o 
  -1  17   4       17.08       32.86     21.64 o 
   0  17   4       22.80       46.83     23.38 o 
   1  17   4       17.71       56.34     19.07 o 
   2  17   4        2.28        9.11     20.97 o 
   3  17   4        1.21        4.93     19.98 o 
   4  17   4        0.44       27.16     21.03 o 
   5  17   4       46.07       40.22     21.15 o 
   0   1   5    74385.18    55604.86    870.52 o 
   1   1   5    11316.04    13632.42    174.86 o 
  -1   2   5    31523.84    30980.29    359.83 o 
   0   2   5      187.47      952.46     13.56 o 
   1   2   5    31604.76    30716.41    445.11 o 
   2   2   5    15773.79    13867.10    180.01 o 
  -2   3   5    14611.58    14541.93    200.11 o 
  -1   3   5     3708.06     3763.09     51.51 o 
   0   3   5      516.31      236.91      5.80 o 
   1   3   5     3723.60     3828.93     48.30 o 
   2   3   5    14635.34    14486.11    177.62 o 
   3   3   5    29278.35    28761.69    371.35 o 
  -3   4   5      161.41      156.68     10.16 o 
  -2   4   5     8844.27     8507.09    119.51 o 
  -1   4   5     3959.49     3796.32     52.56 o 
   0   4   5    10445.28    11112.04    154.22 o 
   1   4   5     4045.27     3879.08     49.36 o 
   2   4   5     8897.24     8525.37    105.92 o 
   3   4   5      158.02      142.16     10.44 o 
   4   4   5     6175.52     5113.76     69.72 o 
  -4   5   5      223.95      236.34     22.75 o 
  -3   5   5       51.56       56.45      5.64 o 
  -2   5   5     4627.59     3765.38     94.43 o 
  -1   5   5     1013.03      828.19     17.92 o 
   0   5   5      471.86      344.74      8.53 o 
   1   5   5     1040.23      825.91     15.42 o 
   2   5   5     4637.54     3715.10     68.36 o 
   3   5   5       40.45       44.92      4.52 o 
   4   5   5      221.84      218.00     18.61 o 
   5   5   5       12.72       12.31      5.18 o 
  -5   6   5      935.50      908.65     19.12 o 
  -4   6   5      496.68      479.88     12.89 o 
  -3   6   5     3101.31     3165.80     60.79 o 
  -2   6   5     3228.97     3117.74     65.02 o 
  -1   6   5     6472.75     6457.41     87.18 o 
   0   6   5     1430.66     1348.96     22.34 o 
   1   6   5     6447.64     6383.71     92.00 o 
   2   6   5     3272.21     3115.25     61.54 o 
   3   6   5     3078.30     3135.69     48.91 o 
   4   6   5      512.41      478.08     12.17 o 
   5   6   5      923.73      883.25     16.90 o 
   6   6   5      424.12      443.80     12.91 o 
  -6   7   5      535.05      481.98     15.99 o 
  -5   7   5      183.40      224.90     10.52 o 
  -4   7   5      607.30      617.40     15.41 o 
  -3   7   5      706.96      758.22     18.06 o 
  -2   7   5     6925.90     6764.09     91.83 o 
  -1   7   5     2249.58     2257.80     36.39 o 
   0   7   5       47.00       54.22      5.92 o 
   1   7   5     2245.49     2206.16     34.03 o 
   2   7   5     6963.53     6671.12     91.37 o 
   3   7   5      719.22      793.07     16.44 o 
   4   7   5      617.89      648.10     13.20 o 
   5   7   5      177.76      224.19     11.68 o 
   6   7   5      533.64      474.63     15.45 o 
   7   7   5     1118.15     1041.37     33.78 o 
  -7   8   5      183.43      241.92     24.70 o 
  -6   8   5       15.69       19.97      8.54 o 
  -5   8   5      107.70      129.04     10.45 o 
  -4   8   5      965.07      850.25     45.72 o 
  -3   8   5      626.86      551.44     13.61 o 
  -2   8   5     1815.00     1593.22     26.91 o 
  -1   8   5     1278.02     1097.83     21.55 o 
   0   8   5       41.79      102.44      9.89 o 
   1   8   5     1244.79     1074.32     19.18 o 
   2   8   5     1813.95     1591.60     29.01 o 
   3   8   5      626.60      584.66     13.80 o 
   4   8   5      965.80      908.50     37.74 o 
   5   8   5      117.34      142.38     10.71 o 
   6   8   5       16.11       20.63      8.38 o 
   7   8   5      182.75      222.77     14.04 o 
   8   8   5     1448.10     1381.03     31.74 o 
  -8   9   5      308.49      362.50     19.82 o 
  -7   9   5     1594.20     1441.46     33.15 o 
  -6   9   5      309.11      338.16     18.69 o 
  -5   9   5      151.78      205.56     12.90 o 
  -4   9   5      128.93      135.08     10.21 o 
  -3   9   5      464.42      399.10     13.66 o 
  -2   9   5       29.69       36.82      7.75 o 
  -1   9   5      655.50      618.98     33.22 o 
   0   9   5        0.57        0.12      5.74 o 
   1   9   5      644.77      628.35     37.90 o 
   2   9   5       30.91       43.73      7.51 o 
   3   9   5      472.04      441.25     14.28 o 
   4   9   5      119.70      135.16     10.90 o 
   5   9   5      149.65      193.59     15.42 o 
   6   9   5      297.65      323.66     17.64 o 
   7   9   5     1604.91     1495.25     35.19 o 
   8   9   5      307.02      360.33     19.85 o 
   9   9   5       10.76       15.78     11.64 o 
  -9  10   5       83.37       70.34     13.78 o 
  -8  10   5       44.04       24.06     12.12 o 
  -7  10   5        0.06       21.38     10.78 o 
  -6  10   5      201.65      212.01     15.04 o 
  -5  10   5     1887.90     1866.18     38.60 o 
  -4  10   5     2768.17     2475.37     47.13 o 
  -3  10   5      115.56      132.31     10.86 o 
  -2  10   5      479.80      449.31     16.27 o 
  -1  10   5       80.34       75.95      9.74 o 
   0  10   5      160.21      117.70     10.36 o 
   1  10   5       82.62       90.90      8.94 o 
   2  10   5      465.27      443.97     14.44 o 
   3  10   5      117.44      132.70     11.07 o 
   4  10   5     2806.64     2519.09     64.36 o 
   5  10   5     1862.24     1848.16     37.98 o 
   6  10   5      208.92      222.51     16.38 o 
   7  10   5        0.21       16.90     11.95 o 
   8  10   5       45.64       22.34     12.13 o 
   9  10   5       82.48       63.21     13.76 o 
  10  10   5        2.25        2.28     11.46 o 
 -10  11   5       83.07       82.59     16.42 o 
  -9  11   5       28.67       29.62     12.80 o 
  -8  11   5      161.79      164.27     16.59 o 
  -7  11   5      200.82      173.14     16.66 o 
  -6  11   5      316.32      334.35     17.96 o 
  -5  11   5     1387.96     1208.49     30.03 o 
  -4  11   5     1135.31     1075.04     27.16 o 
  -3  11   5      567.46      521.95     18.72 o 
  -2  11   5      242.27      220.36     14.00 o 
  -1  11   5     3171.86     2683.48     54.62 o 
   0  11   5     1131.57      985.66     25.50 o 
   1  11   5     3164.11     2693.58     48.24 o 
   2  11   5      236.51      232.87     16.29 o 
   3  11   5      566.54      526.54     20.63 o 
   4  11   5     1122.29     1029.69     29.43 o 
   5  11   5     1387.79     1188.51     32.11 o 
   6  11   5      323.72      343.83     22.05 o 
   7  11   5      202.05      198.81     18.63 o 
   8  11   5      157.99      173.96     17.09 o 
   9  11   5       28.08       24.56     12.93 o 
  10  11   5       84.67       44.27     15.39 o 
  11  11   5        2.55       11.32     13.86 o 
 -11  12   5       19.58       18.89     16.07 o 
 -10  12   5        7.13        3.35     14.24 o 
  -9  12   5      165.67      157.49     25.63 o 
  -8  12   5       81.25       82.00     14.56 o 
  -7  12   5       96.84       91.79     14.49 o 
  -6  12   5       16.92        0.81     11.68 o 
  -5  12   5      385.47      423.44     20.02 o 
  -4  12   5       89.00      132.18     13.54 o 
  -3  12   5       41.63       62.04     14.08 o 
  -2  12   5      412.90      452.31     21.06 o 
  -1  12   5       69.15       68.55     12.34 o 
   0  12   5      490.28      536.57     19.47 o 
   1  12   5       68.70       88.75     15.24 o 
   2  12   5      398.34      432.43     18.56 o 
   3  12   5       42.16       52.60     10.79 o 
   4  12   5       83.55      105.23     14.25 o 
   5  12   5      399.68      455.02     24.35 o 
   6  12   5       17.21       22.73     13.38 o 
   7  12   5       96.89       94.31     16.49 o 
   8  12   5       81.79      100.05     16.76 o 
   9  12   5      166.48      155.91     18.78 o 
  10  12   5        6.99       -1.79     13.75 o 
  11  12   5       19.34        8.22     16.12 o 
  12  12   5        8.29       -7.45     15.03 o 
 -12  13   5        1.44       15.46     16.73 o 
 -11  13   5       47.28       39.64     23.31 o 
 -10  13   5        5.65       -2.31     15.46 o 
  -9  13   5       48.18       38.14     15.81 o 
  -8  13   5       47.45       52.49     16.92 o 
  -7  13   5      260.66      257.89     27.17 o 
  -6  13   5      492.33      501.00     26.27 o 
  -5  13   5      510.31      416.63     31.42 o 
  -4  13   5      623.89      561.39     28.87 o 
  -3  13   5       29.42       54.01     18.63 o 
  -2  13   5      297.82      309.38     20.92 o 
  -1  13   5      226.66      243.83     17.07 o 
   0  13   5       38.98       42.41     11.53 o 
   1  13   5      227.01      230.09     16.88 o 
   2  13   5      297.34      334.88     19.88 o 
   3  13   5       27.61       50.48     14.08 o 
   4  13   5      619.73      563.20     30.46 o 
   5  13   5      508.04      482.10     26.24 o 
   6  13   5      488.73      487.23     26.43 o 
   7  13   5      257.56      264.97     22.80 o 
   8  13   5       48.30       42.94     15.47 o 
   9  13   5       50.20       48.41     15.81 o 
  10  13   5        5.70      -13.54     14.37 o 
  11  13   5       47.29       44.72     17.72 o 
  12  13   5        1.47      -12.01     14.32 o 
 -10  14   5       46.81       32.12     17.90 o 
  -9  14   5       29.59        3.23     16.22 o 
  -8  14   5       69.66       47.44     18.54 o 
  -7  14   5      101.32       96.45     17.66 o 
  -6  14   5      107.24      120.85     23.87 o 
  -5  14   5        1.47       19.02     15.88 o 
  -4  14   5       98.48      118.85     19.71 o 
  -3  14   5      125.22      139.13     20.47 o 
  -2  14   5       79.25       88.85     15.58 o 
  -1  14   5      227.30      219.96     17.61 o 
   0  14   5       11.53       21.92     11.06 o 
   1  14   5      225.10      237.70     19.80 o 
   2  14   5       80.16       61.24     20.77 o 
   3  14   5      124.07      143.72     18.25 o 
   4  14   5       98.41      101.27     19.78 o 
   5  14   5        1.60        0.52     16.14 o 
   6  14   5      108.49      118.67     18.90 o 
   7  14   5      102.77      132.06     19.34 o 
   8  14   5       70.26       64.86     17.48 o 
   9  14   5       29.70       19.94     17.15 o 
  10  14   5       46.31       62.09     18.06 o 
  -9  15   5       15.43       24.08     20.82 o 
  -8  15   5        2.74       25.29     21.10 o 
  -7  15   5       29.07       58.87     26.75 o 
  -6  15   5       93.57      110.27     21.57 o 
  -5  15   5       68.20      114.83     20.81 o 
  -4  15   5       20.61       23.68     16.57 o 
  -3  15   5       25.77       33.87     16.83 o 
  -2  15   5      121.23      125.32     18.08 o 
  -1  15   5       23.25       34.67     14.25 o 
   0  15   5      145.80      145.41     16.50 o 
   1  15   5       24.82       16.50     15.16 o 
   2  15   5      121.75      159.24     21.91 o 
   3  15   5       26.01       50.76     21.29 o 
   4  15   5       19.56       37.31     17.79 o 
   5  15   5       67.14      114.76     22.64 o 
   6  15   5       93.44      107.57     21.99 o 
   7  15   5       29.37       25.26     18.93 o 
   8  15   5        2.56       35.88     18.21 o 
   9  15   5       15.56       73.25     25.28 o 
  -7  16   5        2.13       12.18     18.59 o 
  -6  16   5       11.24        2.48     32.22 o 
  -5  16   5       13.81       22.43     17.60 o 
  -4  16   5      155.14      205.89     24.16 o 
  -3  16   5       63.02       83.44     17.54 o 
  -2  16   5        1.83       23.89     15.43 o 
  -1  16   5       25.39       50.27     17.79 o 
   0  16   5       11.75       23.89     20.03 o 
   1  16   5       23.31       54.20     18.41 o 
   2  16   5        1.73       38.73     20.84 o 
   3  16   5       63.31       89.26     23.78 o 
   4  16   5      153.49      182.16     29.50 o 
   5  16   5       14.20       14.05     17.67 o 
   6  16   5       10.89       24.45     17.21 o 
   7  16   5        2.21       66.10     40.26 o 
  -4  17   5        8.90        6.90     17.08 o 
  -3  17   5       20.63       12.47     16.86 o 
  -2  17   5      111.24      183.41     25.12 o 
  -1  17   5       39.25       63.42     22.81 o 
   0  17   5        7.23       19.33     21.14 o 
   1  17   5       38.72       47.00     22.88 o 
   2  17   5      109.26      171.35     29.11 o 
   3  17   5       20.17       30.53     21.64 o 
   4  17   5        9.14       37.77     23.21 o 
   0   1   6      150.20     1863.80     27.58 o 
   1   1   6     3037.93     4882.61     64.06 o 
  -1   2   6     7529.59     7740.49     99.93 o 
   0   2   6      271.73      465.40     13.56 o 
   1   2   6     7543.87     7463.44    111.88 o 
   2   2   6    10187.77    13749.67    168.26 o 
  -2   3   6     3653.20     3784.38     53.66 o 
  -1   3   6     2462.88     2591.80     37.50 o 
   0   3   6     4575.30     4365.08     55.21 o 
   1   3   6     2324.16     2439.75     33.20 o 
   2   3   6     3583.12     3622.33     45.04 o 
   3   3   6     5653.06     5793.93     77.66 o 
  -3   4   6     1794.59     1553.10     25.73 o 
  -2   4   6     1429.01     1263.25     36.72 o 
  -1   4   6     1622.08     1799.82     28.21 o 
   0   4   6     2060.81     1985.76     27.13 o 
   1   4   6     1609.74     1758.53     32.95 o 
   2   4   6     1428.58     1280.60     22.49 o 
   3   4   6     1817.86     1553.20     22.41 o 
   4   4   6     2665.55     2783.42     39.98 o 
  -4   5   6     3591.86     3585.31     54.65 o 
  -3   5   6     2295.05     2243.76     35.46 o 
  -2   5   6     7182.59     5919.16     92.79 o 
  -1   5   6      829.53      897.77     21.57 o 
   0   5   6       36.63       21.29      3.97 o 
   1   5   6      841.96      914.29     14.01 o 
   2   5   6     7138.21     5947.06     72.03 o 
   3   5   6     2267.77     2158.54     30.69 o 
   4   5   6     3563.94     3648.61     51.49 o 
   5   5   6      294.98      251.88      9.82 o 
  -5   6   6     1605.64     1589.54     28.16 o 
  -4   6   6      194.27      152.48      9.33 o 
  -3   6   6     4151.63     4367.13     65.46 o 
  -2   6   6     8852.43     8208.23    118.45 o 
  -1   6   6     1294.73     1178.27     20.56 o 
   0   6   6     2145.97     2231.81     33.61 o 
   1   6   6     1345.64     1212.43     20.21 o 
   2   6   6     8936.29     8359.35     99.43 o 
   3   6   6     4199.31     4397.47     57.83 o 
   4   6   6      198.75      156.65      6.78 o 
   5   6   6     1580.99     1562.89     25.75 o 
   6   6   6     1242.32      997.19     20.57 o 
  -6   7   6       72.60       81.57      9.25 o 
  -5   7   6      123.54       88.87      8.06 o 
  -4   7   6      325.21      329.68     11.53 o 
  -3   7   6      935.38      850.00     18.24 o 
  -2   7   6      977.63      879.98     18.53 o 
  -1   7   6     1807.68     1593.98     27.39 o 
   0   7   6      759.21      606.17     13.33 o 
   1   7   6     1800.30     1551.78     25.57 o 
   2   7   6      970.11      909.47     26.31 o 
   3   7   6      904.66      810.40     20.20 o 
   4   7   6      320.94      313.76      9.38 o 
   5   7   6      120.69       90.88      8.94 o 
   6   7   6       75.87       84.41      9.38 o 
   7   7   6      105.34      135.02     11.49 o 
  -7   8   6      392.55      397.81     19.78 o 
  -6   8   6      913.56      841.01     22.12 o 
  -5   8   6       47.59       43.98      8.81 o 
  -4   8   6     4424.21     3913.93     61.01 o 
  -3   8   6      316.80      282.29     10.31 o 
  -2   8   6       64.49       74.07      6.66 o 
  -1   8   6     1052.90      981.64     22.98 o 
   0   8   6     4020.93     4356.23     62.25 o 
   1   8   6     1034.83      929.62     18.33 o 
   2   8   6       56.15       50.70      7.19 o 
   3   8   6      312.31      281.61     10.63 o 
   4   8   6     4408.69     3863.10     56.40 o 
   5   8   6       53.30       59.84      8.81 o 
   6   8   6      939.64      860.95     22.13 o 
   7   8   6      397.04      389.55     17.11 o 
   8   8   6       63.64       74.95     11.45 o 
  -8   9   6      198.52      218.79     17.03 o 
  -7   9   6      140.82      223.81     18.83 o 
  -6   9   6      559.67      551.12     19.15 o 
  -5   9   6      277.26      268.57     14.41 o 
  -4   9   6       28.80       28.34      7.83 o 
  -3   9   6       92.46      103.39      9.01 o 
  -2   9   6      536.38      493.22     15.88 o 
  -1   9   6      434.55      402.34     17.35 o 
   0   9   6        6.51       16.39      6.01 o 
   1   9   6      414.55      365.31     12.43 o 
   2   9   6      540.71      502.09     13.95 o 
   3   9   6       84.10       83.77      8.68 o 
   4   9   6       31.50       26.13      7.82 o 
   5   9   6      278.51      237.50     13.44 o 
   6   9   6      570.66      532.08     20.39 o 
   7   9   6      143.31      213.29     19.95 o 
   8   9   6      196.20      214.49     16.72 o 
   9   9   6      108.25      127.90     14.91 o 
  -9  10   6      146.44      117.78     14.90 o 
  -8  10   6      168.08      193.74     17.00 o 
  -7  10   6      121.03      137.93     15.34 o 
  -6  10   6      632.38      580.09     20.17 o 
  -5  10   6      772.11      803.27     23.30 o 
  -4  10   6      111.88      163.99     11.68 o 
  -3  10   6      746.70      629.66     17.89 o 
  -2  10   6      306.35      288.89     15.89 o 
  -1  10   6      169.83      203.66     20.97 o 
   0  10   6      727.78      604.62     16.97 o 
   1  10   6      162.83      234.79     20.57 o 
   2  10   6      299.90      292.63     12.61 o 
   3  10   6      755.20      663.85     18.18 o 
   4  10   6      114.64      165.76     13.96 o 
   5  10   6      765.78      803.54     22.81 o 
   6  10   6      623.41      524.91     21.14 o 
   7  10   6      121.55      131.49     15.25 o 
   8  10   6      161.53      183.30     17.04 o 
   9  10   6      144.66      119.59     17.32 o 
  10  10   6        0.20        4.17     11.83 o 
 -10  11   6       53.52       46.82     13.76 o 
  -9  11   6       58.64       42.63     13.38 o 
  -8  11   6      623.21      562.81     43.44 o 
  -7  11   6       31.55       28.83     12.75 o 
  -6  11   6     1637.97     1474.01     50.98 o 
  -5  11   6       27.30       31.92     10.89 o 
  -4  11   6      202.95      229.33     21.21 o 
  -3  11   6      435.05      418.12     17.58 o 
  -2  11   6      424.76      400.64     18.96 o 
  -1  11   6      187.00      216.50     15.90 o 
   0  11   6     1664.23     1634.32     55.36 o 
   1  11   6      188.67      227.56     12.51 o 
   2  11   6      434.67      403.66     15.04 o 
   3  11   6      438.03      425.11     17.11 o 
   4  11   6      199.38      208.17     16.01 o 
   5  11   6       28.52       40.31     13.45 o 
   6  11   6     1620.11     1508.33     52.71 o 
   7  11   6       32.56       28.14     13.44 o 
   8  11   6      620.49      556.25     30.34 o 
   9  11   6       59.87       51.58     13.57 o 
  10  11   6       52.87       56.96     14.12 o 
  11  11   6        0.74        7.38     13.34 o 
 -11  12   6       41.04       33.91     16.30 o 
 -10  12   6       80.28       85.98     19.66 o 
  -9  12   6       18.45       29.27     13.39 o 
  -8  12   6       32.39       38.97     13.56 o 
  -7  12   6      208.95      185.82     18.44 o 
  -6  12   6      127.77      132.47     16.04 o 
  -5  12   6       62.59       61.32     14.25 o 
  -4  12   6      385.90      448.51     21.62 o 
  -3  12   6      354.51      319.12     21.13 o 
  -2  12   6       24.42       30.20     11.49 o 
  -1  12   6      461.05      440.63     20.13 o 
   0  12   6      130.09      205.74     14.57 o 
   1  12   6      456.89      444.07     18.13 o 
   2  12   6       24.08       32.98     11.06 o 
   3  12   6      345.23      288.34     16.38 o 
   4  12   6      374.14      428.25     23.54 o 
   5  12   6       65.54       64.39     15.23 o 
   6  12   6      128.78      144.60     17.84 o 
   7  12   6      204.27      199.43     19.65 o 
   8  12   6       33.04       45.11     14.57 o 
   9  12   6       18.69       36.78     15.11 o 
  10  12   6       81.11       76.76     17.00 o 
  11  12   6       40.94       32.00     15.28 o 
  12  12   6      144.56      129.21     32.44 o 
 -11  13   6       37.24       18.20     15.86 o 
 -10  13   6        6.00      -10.39     14.86 o 
  -9  13   6       14.50       20.87     15.13 o 
  -8  13   6        4.72       18.84     14.81 o 
  -7  13   6       23.86       38.18     13.59 o 
  -6  13   6      457.32      417.01     29.13 o 
  -5  13   6      153.91      153.51     17.95 o 
  -4  13   6        8.08       21.46     13.21 o 
  -3  13   6       77.87      114.76     16.68 o 
  -2  13   6       66.32       77.31     13.68 o 
  -1  13   6        5.47       19.47     10.87 o 
   0  13   6       35.47       24.29     10.64 o 
   1  13   6        5.14       29.60     11.06 o 
   2  13   6       65.73       71.76     13.15 o 
   3  13   6       74.73      112.02     16.38 o 
   4  13   6        7.42       31.47     12.81 o 
   5  13   6      156.86      185.22     19.24 o 
   6  13   6      448.21      466.66     26.92 o 
   7  13   6       24.04       38.25     14.88 o 
   8  13   6        4.16       -2.76     14.29 o 
   9  13   6       13.95        9.93     14.55 o 
  10  13   6        5.96       13.90     14.89 o 
  11  13   6       37.32       28.01     17.32 o 
 -10  14   6       68.18       63.94     18.86 o 
  -9  14   6        1.31       -4.36     15.76 o 
  -8  14   6       10.99      -10.29     13.92 o 
  -7  14   6       52.85       62.77     17.92 o 
  -6  14   6      166.65      129.45     20.27 o 
  -5  14   6        1.57        8.85     14.28 o 
  -4  14   6      710.75      621.47     30.45 o 
  -3  14   6       60.63       73.92     18.00 o 
  -2  14   6       17.52       21.90     15.15 o 
  -1  14   6       44.37       53.34     12.80 o 
   0  14   6      182.79      202.08     17.01 o 
   1  14   6       46.74       45.67     15.78 o 
   2  14   6       19.04       24.61     15.28 o 
   3  14   6       61.98       77.72     17.75 o 
   4  14   6      713.25      680.64     33.40 o 
   5  14   6        1.81       16.63     16.47 o 
   6  14   6      170.37      189.65     20.85 o 
   7  14   6       54.02       51.18     16.45 o 
   8  14   6       11.20        5.87     14.99 o 
   9  14   6        1.26        6.08     15.68 o 
  10  14   6       68.80       67.80     18.84 o 
  -9  15   6       58.91       97.73     25.10 o 
  -8  15   6       16.07       19.17     21.79 o 
  -7  15   6        1.85        0.18     16.82 o 
  -6  15   6       82.68       91.09     20.17 o 
  -5  15   6       37.84       35.65     17.17 o 
  -4  15   6       57.46       58.29     17.93 o 
  -3  15   6      136.49      145.99     22.97 o 
  -2  15   6       91.08      133.25     21.39 o 
  -1  15   6       32.11       39.74     15.04 o 
   0  15   6      235.61      248.53     23.71 o 
   1  15   6       32.02       26.19     18.15 o 
   2  15   6       90.57      100.74     19.93 o 
   3  15   6      135.18      169.59     27.30 o 
   4  15   6       57.34       67.38     19.93 o 
   5  15   6       36.92       40.21     19.45 o 
   6  15   6       80.75       46.20     19.75 o 
   7  15   6        1.85        8.89     17.66 o 
   8  15   6       17.05        3.08     15.23 o 
   9  15   6       58.79       63.52     18.60 o 
  -7  16   6       58.05       61.60     22.01 o 
  -6  16   6       26.13       31.33     19.94 o 
  -5  16   6        3.01       -5.28     16.48 o 
  -4  16   6       29.42        1.57     15.94 o 
  -3  16   6       47.20       79.45     17.32 o 
  -2  16   6       55.93       79.27     20.09 o 
  -1  16   6       15.61       30.65     17.61 o 
   0  16   6       55.02       45.63     21.45 o 
   1  16   6       15.76       18.23     16.55 o 
   2  16   6       55.75       76.31     23.18 o 
   3  16   6       48.05       52.61     21.92 o 
   4  16   6       29.59       50.27     22.56 o 
   5  16   6        3.07        8.66     18.37 o 
   6  16   6       26.82       31.37     18.09 o 
   7  16   6       58.07       69.55     20.00 o 
  -4  17   6        4.84        6.96     16.21 o 
  -3  17   6       10.74       10.53     17.15 o 
  -2  17   6       45.89       47.28     22.03 o 
  -1  17   6       12.87       39.71     22.33 o 
   0  17   6      110.09      113.64     25.81 o 
   1  17   6       12.97       17.10     21.69 o 
   2  17   6       47.21       86.88     23.61 o 
   3  17   6       10.22        3.89     19.99 o 
   4  17   6        4.77        8.56     18.63 o 
   0   1   7    28429.79    30843.19    393.83 o 
   1   1   7    10628.31    15529.49    199.43 o 
  -1   2   7    34000.25    34085.95    409.65 o 
   0   2   7    17350.92    22482.08    273.57 o 
   1   2   7    33835.45    33369.32    455.66 o 
   2   2   7     6944.38     7398.82     96.86 o 
  -2   3   7     9410.76     9333.77    129.97 o 
  -1   3   7     4298.28     3954.34     54.25 o 
   0   3   7     2832.94     2389.33     31.60 o 
   1   3   7     4312.62     3998.67     50.50 o 
   2   3   7     9375.58     9289.46    115.13 o 
   3   3   7    16645.48    16540.33    215.08 o 
  -3   4   7     9561.06     9634.34    135.29 o 
  -2   4   7     6239.70     6766.67     95.18 o 
  -1   4   7     4459.40     4104.81     55.81 o 
   0   4   7     3199.20     2910.65     38.33 o 
   1   4   7     4346.84     4103.40     50.38 o 
   2   4   7     6086.08     6663.99     80.34 o 
   3   4   7     9611.53     9671.81    114.72 o 
   4   4   7     1762.23     1264.03     20.62 o 
  -4   5   7     5442.82     5444.78     79.35 o 
  -3   5   7     7747.17     6819.30     98.49 o 
  -2   5   7     2236.85     2294.72     52.39 o 
  -1   5   7    11023.05    10975.88    154.04 o 
   0   5   7     5714.37     5575.39     74.95 o 
   1   5   7    11064.85    10947.84    129.30 o 
   2   5   7     2212.42     2240.50     41.12 o 
   3   5   7     7832.28     6953.42     87.66 o 
   4   5   7     5477.18     5438.11     70.37 o 
   5   5   7      295.31      207.63      9.11 o 
  -5   6   7      892.71      835.18     18.14 o 
  -4   6   7      332.31      306.78     10.58 o 
  -3   6   7      292.56      304.10     10.87 o 
  -2   6   7      711.57      739.95     31.35 o 
  -1   6   7     2186.66     2014.91     32.98 o 
   0   6   7     6151.01     6106.95     83.16 o 
   1   6   7     2224.29     1995.99     29.94 o 
   2   6   7      673.71      723.13     25.52 o 
   3   6   7      269.34      282.22      8.59 o 
   4   6   7      317.75      289.99     13.03 o 
   5   6   7      882.25      849.72     22.25 o 
   6   6   7      611.69      741.33     17.47 o 
  -6   7   7     2079.29     1978.79     37.99 o 
  -5   7   7      705.60      640.89     17.47 o 
  -4   7   7     2073.27     1686.58     30.10 o 
  -3   7   7      621.43      568.97     14.56 o 
  -2   7   7      521.39      638.83     14.98 o 
  -1   7   7     3593.40     3612.98     64.98 o 
   0   7   7     3079.28     2693.60     40.31 o 
   1   7   7     3497.97     3501.59     78.49 o 
   2   7   7      511.40      614.68     12.59 o 
   3   7   7      626.34      566.02     12.24 o 
   4   7   7     2099.90     1696.74     26.15 o 
   5   7   7      707.63      645.64     16.33 o 
   6   7   7     2051.26     1950.84     37.61 o 
   7   7   7       87.70      102.28     10.73 o 
  -7   8   7      403.26      475.21     19.35 o 
  -6   8   7      123.20      144.44     11.65 o 
  -5   8   7      504.20      443.91     14.10 o 
  -4   8   7      107.17      134.87     12.20 o 
  -3   8   7      138.58      129.62      7.90 o 
  -2   8   7     1079.56      905.24     19.38 o 
  -1   8   7      643.02      656.69     14.97 o 
   0   8   7     1005.88     1075.61     20.39 o 
   1   8   7      623.95      637.42     14.63 o 
   2   8   7     1113.87      926.79     18.59 o 
   3   8   7      139.03      124.22      8.15 o 
   4   8   7      105.26      163.84     12.14 o 
   5   8   7      511.58      456.46     14.60 o 
   6   8   7      127.30      152.87     11.72 o 
   7   8   7      392.79      473.44     18.35 o 
   8   8   7        0.64       -2.20     10.94 o 
  -8   9   7       97.90      130.25     14.77 o 
  -7   9   7      440.66      422.26     20.68 o 
  -6   9   7      998.44      858.76     25.90 o 
  -5   9   7      320.89      325.36     17.35 o 
  -4   9   7        9.26       16.17      7.53 o 
  -3   9   7      467.96      431.76     14.60 o 
  -2   9   7      417.99      400.85     12.85 o 
  -1   9   7     1251.01     1178.04     49.12 o 
   0   9   7      119.48      122.54      8.21 o 
   1   9   7     1285.15     1208.76     36.38 o 
   2   9   7      409.25      365.35     12.57 o 
   3   9   7      472.23      419.23     15.05 o 
   4   9   7        9.46       26.35      7.77 o 
   5   9   7      335.14      333.35     15.24 o 
   6   9   7      987.22      808.05     25.00 o 
   7   9   7      422.66      454.40     21.13 o 
   8   9   7       97.53      113.01     14.96 o 
   9   9   7      109.54       78.21     14.02 o 
  -9  10   7       70.14       60.23     13.88 o 
  -8  10   7      185.98      189.32     16.86 o 
  -7  10   7      302.62      267.43     18.28 o 
  -6  10   7       74.72      114.37     14.31 o 
  -5  10   7      150.32      202.14     14.28 o 
  -4  10   7      927.88      853.33     21.33 o 
  -3  10   7      241.17      255.52     14.02 o 
  -2  10   7      951.75      856.46     29.37 o 
  -1  10   7     1411.22     1227.12     27.48 o 
   0  10   7        3.07       12.07      7.20 o 
   1  10   7     1407.29     1186.51     23.98 o 
   2  10   7      929.69      832.33     19.35 o 
   3  10   7      224.63      239.09     12.66 o 
   4  10   7      908.03      837.55     25.76 o 
   5  10   7      139.01      175.87     14.67 o 
   6  10   7       76.62      138.67     18.21 o 
   7  10   7      301.37      291.20     19.00 o 
   8  10   7      184.45      207.84     17.42 o 
   9  10   7       71.57       68.35     13.81 o 
  10  10   7      168.37      157.23     15.72 o 
 -10  11   7      102.15       75.85     14.70 o 
  -9  11   7       43.57       22.52     12.33 o 
  -8  11   7      121.34      141.59     15.84 o 
  -7  11   7      141.33      123.88     15.81 o 
  -6  11   7      171.25      227.89     20.30 o 
  -5  11   7       43.27       37.91     11.39 o 
  -4  11   7      156.93      154.49     13.56 o 
  -3  11   7      481.97      417.96     22.38 o 
  -2  11   7     1633.06     1357.64     38.05 o 
  -1  11   7      236.74      215.91     21.43 o 
   0  11   7      117.75      218.58     16.59 o 
   1  11   7      236.13      225.96     12.26 o 
   2  11   7     1643.14     1370.74     27.04 o 
   3  11   7      476.46      454.74     17.12 o 
   4  11   7      165.77      141.42     16.69 o 
   5  11   7       45.62       52.83     14.03 o 
   6  11   7      170.47      225.09     25.91 o 
   7  11   7      146.82      140.73     17.91 o 
   8  11   7      116.47      140.91     16.16 o 
   9  11   7       44.11       33.21     13.42 o 
  10  11   7       99.94       84.51     16.81 o 
  11  11   7       22.54       34.35     13.63 o 
 -11  12   7       25.78       17.69     14.68 o 
 -10  12   7       94.66       76.15     18.32 o 
  -9  12   7       33.96       41.10     13.88 o 
  -8  12   7        6.19       -4.39     12.31 o 
  -7  12   7      147.60      159.75     16.85 o 
  -6  12   7      594.87      488.24     36.26 o 
  -5  12   7      386.25      342.10     20.46 o 
  -4  12   7      275.98      357.95     27.16 o 
  -3  12   7      431.69      463.12     23.81 o 
  -2  12   7      367.16      396.38     20.18 o 
  -1  12   7      336.54      380.63     19.74 o 
   0  12   7     1271.87     1143.20     28.51 o 
   1  12   7      330.60      399.64     17.19 o 
   2  12   7      366.61      407.20     18.80 o 
   3  12   7      429.66      439.30     20.98 o 
   4  12   7      280.60      324.14     19.10 o 
   5  12   7      391.51      391.65     23.91 o 
   6  12   7      598.45      526.09     27.25 o 
   7  12   7      147.78      202.48     20.16 o 
   8  12   7        6.90        6.35     13.06 o 
   9  12   7       33.50       10.90     13.06 o 
  10  12   7       93.36       83.18     16.50 o 
  11  12   7       24.49       25.42     15.45 o 
  12  12   7       50.21       37.52     17.74 o 
 -11  13   7        7.26        0.65     16.21 o 
 -10  13   7       45.29       31.48     13.97 o 
  -9  13   7       59.03       61.03     16.19 o 
  -8  13   7       14.18        9.66     13.06 o 
  -7  13   7      295.48      228.45     26.76 o 
  -6  13   7      180.48      134.66     16.08 o 
  -5  13   7      160.84      170.79     19.24 o 
  -4  13   7       51.64       63.38     14.87 o 
  -3  13   7        7.15       18.74     13.11 o 
  -2  13   7      296.60      330.18     20.95 o 
  -1  13   7      133.36      144.35     13.97 o 
   0  13   7        0.00       20.07     10.37 o 
   1  13   7      140.86      145.20     15.01 o 
   2  13   7      292.33      335.69     22.34 o 
   3  13   7        6.49       14.21     12.93 o 
   4  13   7       50.89       51.90     14.76 o 
   5  13   7      163.85      177.92     19.59 o 
   6  13   7      179.33      153.51     19.33 o 
   7  13   7      294.70      264.31     22.56 o 
   8  13   7       14.66        6.93     14.00 o 
   9  13   7       58.27       51.94     15.53 o 
  10  13   7       46.72       48.50     16.10 o 
  11  13   7        6.78       -0.68     14.21 o 
 -10  14   7       30.67       35.56     17.70 o 
  -9  14   7       45.91       41.32     16.26 o 
  -8  14   7       29.34       20.97     14.92 o 
  -7  14   7       53.27       51.03     18.65 o 
  -6  14   7       32.79       31.69     16.99 o 
  -5  14   7      229.96      208.70     22.98 o 
  -4  14   7       40.68       55.48     15.79 o 
  -3  14   7       38.97       60.04     16.55 o 
  -2  14   7       75.37      104.73     18.33 o 
  -1  14   7       41.80       48.33     12.72 o 
   0  14   7        4.56       15.28     11.26 o 
   1  14   7       40.10       40.28     15.00 o 
   2  14   7       77.85       94.24     17.88 o 
   3  14   7       38.58       54.16     17.72 o 
   4  14   7       41.00       77.04     18.55 o 
   5  14   7      223.02      212.61     24.69 o 
   6  14   7       32.70       28.50     15.81 o 
   7  14   7       53.11       57.78     17.47 o 
   8  14   7       29.16       44.75     16.80 o 
   9  14   7       44.62       31.24     16.45 o 
  10  14   7       30.60       36.07     17.40 o 
  -9  15   7       89.39      150.43     27.23 o 
  -8  15   7       10.11       14.02     21.09 o 
  -7  15   7       53.04       53.07     19.70 o 
  -6  15   7       24.17       11.81     16.93 o 
  -5  15   7       90.02       83.65     20.14 o 
  -4  15   7       16.29       18.53     15.85 o 
  -3  15   7       56.91       56.91     17.62 o 
  -2  15   7        5.69        1.44     13.20 o 
  -1  15   7       84.77       73.52     17.99 o 
   0  15   7       41.21       34.15     16.85 o 
   1  15   7       85.81       71.20     18.19 o 
   2  15   7        5.66       -6.22     18.17 o 
   3  15   7       58.85       71.34     19.29 o 
   4  15   7       16.41       26.65     17.92 o 
   5  15   7       90.22       88.14     20.96 o 
   6  15   7       24.50       49.40     19.45 o 
   7  15   7       54.52       78.20     20.34 o 
   8  15   7        9.73        8.87     15.08 o 
   9  15   7       90.05       86.77     23.10 o 
  -7  16   7       43.88       63.80     22.68 o 
  -6  16   7        3.71       12.47     16.29 o 
  -5  16   7       59.44       85.19     20.67 o 
  -4  16   7       75.80       70.58     19.56 o 
  -3  16   7       31.68       57.89     16.87 o 
  -2  16   7        9.79       38.68     21.16 o 
  -1  16   7        0.47       11.38     16.60 o 
   0  16   7        6.26       -2.21     15.32 o 
   1  16   7        0.23        0.07     18.98 o 
   2  16   7       10.31       11.99     19.83 o 
   3  16   7       31.33       50.89     22.93 o 
   4  16   7       75.86      128.75     27.11 o 
   5  16   7       58.16       57.71     20.92 o 
   6  16   7        3.56       11.02     16.80 o 
   7  16   7       42.77       36.45     19.78 o 
  -4  17   7       46.44       40.48     18.25 o 
  -3  17   7       23.91       52.56     18.95 o 
  -2  17   7       89.18       91.94     20.72 o 
  -1  17   7      109.51      124.42     26.17 o 
   0  17   7       10.32       29.89     27.29 o 
   1  17   7      111.12      113.95     26.72 o 
   2  17   7       89.61       75.82     23.70 o 
   3  17   7       24.33       38.92     22.43 o 
   4  17   7       46.73       63.45     23.10 o 
   0   0   8     2279.65     6870.40    192.94 o 
   0   1   8    46449.75    44539.94    572.37 o 
   1   1   8     8148.73     4441.21     59.16 o 
  -1   2   8    18435.95    16501.53    200.88 o 
   0   2   8     9742.02    11746.23    151.75 o 
   1   2   8    18381.22    16279.69    222.97 o 
   2   2   8      799.91      764.53     13.06 o 
  -2   3   8     1478.47     1486.41     22.58 o 
  -1   3   8    30202.66    28907.41    351.56 o 
   0   3   8     4210.75     2896.64     37.84 o 
   1   3   8    30009.21    28468.33    367.23 o 
   2   3   8     1480.42     1518.05     21.25 o 
   3   3   8       24.32       34.65      3.97 o 
  -3   4   8     3703.55     3513.11     76.92 o 
  -2   4   8      277.13      262.72      9.75 o 
  -1   4   8     1338.19     1541.23     29.00 o 
   0   4   8       34.13       43.67      3.73 o 
   1   4   8     1269.59     1448.45     21.26 o 
   2   4   8      289.37      284.93      6.59 o 
   3   4   8     3626.27     3430.73     63.44 o 
   4   4   8      479.28      429.71     10.00 o 
  -4   5   8     3203.64     2769.15     43.85 o 
  -3   5   8     6336.58     6443.71     92.97 o 
  -2   5   8     5400.51     5131.92     74.26 o 
  -1   5   8    14813.46    15945.20    221.48 o 
   0   5   8     4510.77     4416.44     57.26 o 
   1   5   8    15076.00    16090.41    188.45 o 
   2   5   8     5379.59     5111.22     62.87 o 
   3   5   8     6365.66     6476.63     78.22 o 
   4   5   8     3227.03     2850.55     41.28 o 
   5   5   8     3371.65     3471.34     50.04 o 
  -5   6   8      503.93      497.82     32.86 o 
  -4   6   8     1354.85     1413.89     36.93 o 
  -3   6   8     2054.82     1976.50     40.00 o 
  -2   6   8      259.53      227.97     19.33 o 
  -1   6   8     2135.70     2264.85     36.46 o 
   0   6   8     2020.41     1953.28     30.15 o 
   1   6   8     2164.49     2270.09     30.52 o 
   2   6   8      282.81      246.24     18.49 o 
   3   6   8     2032.90     1911.49     29.17 o 
   4   6   8     1354.82     1448.56     25.77 o 
   5   6   8      491.62      485.83     29.04 o 
   6   6   8      970.19      879.79     19.39 o 
  -6   7   8      352.36      430.18     21.43 o 
  -5   7   8       18.30       18.09      6.36 o 
  -4   7   8       82.21      102.20      9.88 o 
  -3   7   8      383.54      359.94     18.98 o 
  -2   7   8     1250.31     1073.16     22.47 o 
  -1   7   8     4998.61     4416.38     62.14 o 
   0   7   8       59.04       65.70      6.27 o 
   1   7   8     4948.04     4318.97     69.46 o 
   2   7   8     1212.45      985.55     15.73 o 
   3   7   8      358.70      327.45     12.12 o 
   4   7   8       80.27       90.67      6.79 o 
   5   7   8       19.08       23.07      6.46 o 
   6   7   8      354.05      404.33     18.02 o 
   7   7   8      204.27      208.71     13.19 o 
  -7   8   8      110.26      140.61     14.57 o 
  -6   8   8      795.34      717.86     20.29 o 
  -5   8   8      321.10      347.99     20.59 o 
  -4   8   8     1276.04     1308.93     44.61 o 
  -3   8   8     1558.94     1221.87     54.85 o 
  -2   8   8      327.57      323.60     12.82 o 
  -1   8   8     1485.86     1384.89     24.39 o 
   0   8   8     8426.69     7939.78    108.25 o 
   1   8   8     1459.38     1322.33     30.58 o 
   2   8   8      317.39      312.97     10.89 o 
   3   8   8     1553.51     1230.78     38.20 o 
   4   8   8     1276.10     1230.76     30.36 o 
   5   8   8      326.38      361.94     25.76 o 
   6   8   8      798.46      715.02     20.38 o 
   7   8   8      119.11      140.71     14.08 o 
   8   8   8      497.23      543.28     22.37 o 
  -8   9   8      215.14      262.78     17.99 o 
  -7   9   8        8.87       16.80     11.70 o 
  -6   9   8      982.06      904.28     35.82 o 
  -5   9   8      430.23      447.88     17.30 o 
  -4   9   8      117.53      134.07     10.12 o 
  -3   9   8      913.83      860.79     21.77 o 
  -2   9   8      289.95      254.63     11.37 o 
  -1   9   8       71.33       79.15      7.98 o 
   0   9   8      500.98      454.92     13.09 o 
   1   9   8       79.83       86.36      8.42 o 
   2   9   8      278.62      228.57     10.63 o 
   3   9   8      904.90      815.35     23.39 o 
   4   9   8      111.92      140.11     10.28 o 
   5   9   8      442.18      443.45     15.51 o 
   6   9   8      995.34      921.85     39.94 o 
   7   9   8        9.10       11.04     11.54 o 
   8   9   8      218.44      234.19     17.74 o 
   9   9   8       20.27       11.97     11.08 o 
  -9  10   8       23.71       15.89     12.19 o 
  -8  10   8      574.17      526.04     29.18 o 
  -7  10   8       65.80       77.34     13.73 o 
  -6  10   8     1752.48     1658.90     39.76 o 
  -5  10   8     1189.62     1044.32     26.77 o 
  -4  10   8      356.72      417.68     16.18 o 
  -3  10   8       98.05      127.89     11.76 o 
  -2  10   8      694.51      584.98     18.34 o 
  -1  10   8      130.71      190.93     16.45 o 
   0  10   8      667.46      526.74     16.12 o 
   1  10   8      129.73      195.18     11.52 o 
   2  10   8      718.77      614.29     16.31 o 
   3  10   8      105.37      138.37     10.19 o 
   4  10   8      361.25      421.70     15.88 o 
   5  10   8     1209.65     1072.74     29.02 o 
   6  10   8     1714.74     1612.72     41.44 o 
   7  10   8       60.51       65.68     13.66 o 
   8  10   8      578.33      542.15     25.70 o 
   9  10   8       22.99       32.65     12.66 o 
  10  10   8       14.78       15.87     11.99 o 
 -10  11   8       11.04       10.09     12.29 o 
  -9  11   8       37.04       27.07     12.21 o 
  -8  11   8       43.38       35.35     12.86 o 
  -7  11   8      103.72       71.49     14.60 o 
  -6  11   8      578.59      498.71     22.37 o 
  -5  11   8       69.32       56.15     12.99 o 
  -4  11   8      520.40      487.90     22.03 o 
  -3  11   8       39.79       63.60     11.01 o 
  -2  11   8       15.61       15.82     10.68 o 
  -1  11   8      199.97      270.94     16.57 o 
   0  11   8     1919.34     1763.51     37.01 o 
   1  11   8      201.42      244.82     12.82 o 
   2  11   8       15.97       43.86      8.75 o 
   3  11   8       40.47       63.70     10.23 o 
   4  11   8      534.33      491.41     23.72 o 
   5  11   8       69.96       63.19     14.22 o 
   6  11   8      572.63      551.18     26.28 o 
   7  11   8       99.91      100.79     14.70 o 
   8  11   8       42.55       36.45     13.00 o 
   9  11   8       38.39       19.14     12.70 o 
  10  11   8       10.60        8.45     12.46 o 
  11  11   8      504.71      394.58     40.66 o 
 -11  12   8        2.39       21.23     14.90 o 
 -10  12   8       98.00       82.07     16.90 o 
  -9  12   8       38.79       39.15     14.00 o 
  -8  12   8       16.15       13.07     12.10 o 
  -7  12   8        7.32       12.63     12.40 o 
  -6  12   8       16.90       37.47     13.03 o 
  -5  12   8      166.25      171.39     16.74 o 
  -4  12   8      242.49      289.67     18.96 o 
  -3  12   8       68.25       92.43     13.11 o 
  -2  12   8       50.94       65.90     12.39 o 
  -1  12   8       42.77       44.75     12.14 o 
   0  12   8      788.40      724.89     22.37 o 
   1  12   8       42.42       43.44     10.18 o 
   2  12   8       51.33       77.65     11.07 o 
   3  12   8       68.37       80.24     13.37 o 
   4  12   8      249.95      294.76     18.58 o 
   5  12   8      165.28      191.30     18.91 o 
   6  12   8       15.51       34.86     14.41 o 
   7  12   8        7.65        4.31     13.01 o 
   8  12   8       16.24       19.24     13.94 o 
   9  12   8       40.27       34.72     14.53 o 
  10  12   8       97.76       94.15     19.51 o 
  11  12   8        2.24        6.39     13.93 o 
  12  12   8        0.34        3.11     14.84 o 
 -11  13   8       35.79       19.80     14.88 o 
 -10  13   8        3.43        6.39     15.03 o 
  -9  13   8        3.84       10.82     13.15 o 
  -8  13   8       78.15       82.33     15.62 o 
  -7  13   8      163.43      152.77     21.58 o 
  -6  13   8       27.22       19.92     12.61 o 
  -5  13   8       27.95       33.40     14.57 o 
  -4  13   8      332.66      309.68     21.81 o 
  -3  13   8       77.83      114.92     16.63 o 
  -2  13   8      546.59      515.59     22.16 o 
  -1  13   8      339.65      311.96     19.12 o 
   0  13   8      430.00      430.27     19.58 o 
   1  13   8      344.31      324.22     19.35 o 
   2  13   8      554.44      543.67     26.30 o 
   3  13   8       76.07       60.59     15.20 o 
   4  13   8      324.17      345.50     23.66 o 
   5  13   8       26.65       21.07     14.28 o 
   6  13   8       25.65       23.39     14.62 o 
   7  13   8      165.80      176.95     20.26 o 
   8  13   8       80.25      108.05     18.54 o 
   9  13   8        3.67       -4.64     14.53 o 
  10  13   8        3.69        1.17     13.34 o 
  11  13   8       35.40       53.92     15.62 o 
 -10  14   8        6.83        8.77     15.35 o 
  -9  14   8       66.05       69.05     18.30 o 
  -8  14   8       35.06       36.97     15.44 o 
  -7  14   8       43.34       45.22     15.99 o 
  -6  14   8       34.44       26.97     15.82 o 
  -5  14   8       44.28       64.26     16.19 o 
  -4  14   8      252.00      233.39     20.86 o 
  -3  14   8      119.22      125.94     17.58 o 
  -2  14   8      410.84      367.57     31.38 o 
  -1  14   8      171.79      165.47     14.89 o 
   0  14   8       14.79       -2.43     12.57 o 
   1  14   8      167.11      161.41     20.03 o 
   2  14   8      413.78      384.75     24.34 o 
   3  14   8      120.18      136.87     21.06 o 
   4  14   8      255.60      297.43     27.05 o 
   5  14   8       44.46       81.25     19.89 o 
   6  14   8       34.37       25.82     15.29 o 
   7  14   8       42.59       52.14     16.75 o 
   8  14   8       35.27       29.26     16.51 o 
   9  14   8       65.57       78.86     17.59 o 
  10  14   8        7.10       35.05     15.25 o 
  -9  15   8       11.56       21.95     19.50 o 
  -8  15   8       35.96       32.51     18.06 o 
  -7  15   8       31.49       23.68     18.26 o 
  -6  15   8      115.08       77.65     19.56 o 
  -5  15   8       83.46      115.13     20.68 o 
  -4  15   8       57.80       33.00     16.73 o 
  -3  15   8       74.41       79.88     18.01 o 
  -2  15   8       19.45       38.27     24.31 o 
  -1  15   8       41.82       51.11     16.54 o 
   0  15   8      298.04      261.41     24.41 o 
   1  15   8       41.09       46.91     16.88 o 
   2  15   8       19.04       61.15     21.38 o 
   3  15   8       74.72      120.64     22.87 o 
   4  15   8       58.44       32.43     18.11 o 
   5  15   8       81.85      107.16     21.39 o 
   6  15   8      116.86      136.79     22.76 o 
   7  15   8       32.11       23.19     18.90 o 
   8  15   8       36.32       30.65     16.21 o 
   9  15   8       11.50       22.71     16.30 o 
  -7  16   8       27.94       68.49     23.12 o 
  -6  16   8        6.84        6.43     15.67 o 
  -5  16   8       35.82       11.25     17.38 o 
  -4  16   8      162.37      205.76     25.15 o 
  -3  16   8       22.63       44.08     17.73 o 
  -2  16   8       47.63       45.58     17.98 o 
  -1  16   8       47.99       55.24     20.99 o 
   0  16   8       57.93       76.98     19.44 o 
   1  16   8       47.64       49.20     22.13 o 
   2  16   8       49.04       29.87     21.03 o 
   3  16   8       22.10       45.14     22.32 o 
   4  16   8      166.44      182.93     25.64 o 
   5  16   8       36.52       21.33     18.63 o 
   6  16   8        6.21       22.18     18.19 o 
   7  16   8       27.03       19.65     17.58 o 
  -4  17   8        1.44       10.30     16.49 o 
  -3  17   8       39.66       38.22     18.55 o 
  -2  17   8        3.74        1.46     15.65 o 
  -1  17   8       45.65       42.08     27.32 o 
   0  17   8        1.48       17.23     26.14 o 
   1  17   8       46.78       49.86     23.27 o 
   2  17   8        3.70       16.80     26.01 o 
   3  17   8       39.09       63.57     23.15 o 
   4  17   8        1.21       -8.95     18.47 o 
   0   1   9     3740.33     5694.64     71.06 o 
   1   1   9      149.01      260.06      6.50 o 
  -1   2   9     8729.10    10276.98    126.69 o 
   0   2   9    24533.56    28212.26    360.95 o 
   1   2   9     8695.67    10248.91    140.97 o 
   2   2   9     4382.63     4245.45     57.13 o 
  -2   3   9    17308.31    16717.33    230.23 o 
  -1   3   9     6469.35     5433.58     69.68 o 
   0   3   9    10278.70    11855.30    146.07 o 
   1   3   9     6496.48     5477.04     76.76 o 
   2   3   9    17618.34    16767.47    228.90 o 
   3   3   9      134.51      171.17      5.64 o 
  -3   4   9     3424.22     3080.94     61.82 o 
  -2   4   9      523.84      443.23     13.77 o 
  -1   4   9     6240.28     6048.09     76.09 o 
   0   4   9     1145.54     1071.45     16.51 o 
   1   4   9     6230.57     5937.92     75.61 o 
   2   4   9      527.98      432.37      8.48 o 
   3   4   9     3439.08     3043.42     45.68 o 
   4   4   9      527.07      538.17     11.44 o 
  -4   5   9      414.70      348.81      9.30 o 
  -3   5   9     2681.67     2525.53     39.63 o 
  -2   5   9     1783.53     1440.97     66.63 o 
  -1   5   9     5174.06     4380.33     60.85 o 
   0   5   9     5105.16     5321.43     68.39 o 
   1   5   9     5185.54     4468.29     64.25 o 
   2   5   9     1771.75     1393.81     45.08 o 
   3   5   9     2686.41     2492.52     32.99 o 
   4   5   9      419.92      364.06      9.39 o 
   5   5   9      933.21      802.75     15.65 o 
  -5   6   9     2133.47     2030.48     44.00 o 
  -4   6   9     2652.83     2390.70     39.30 o 
  -3   6   9     5584.12     4930.10     73.00 o 
  -2   6   9      711.59      620.96     35.41 o 
  -1   6   9      654.58      573.53     24.07 o 
   0   6   9     1248.03     1342.94     23.98 o 
   1   6   9      657.93      551.92     21.32 o 
   2   6   9      738.44      646.28     17.97 o 
   3   6   9     5582.89     4940.75     61.49 o 
   4   6   9     2679.58     2423.73     34.55 o 
   5   6   9     2101.53     2006.21     34.35 o 
   6   6   9     2144.61     1799.51     32.08 o 
  -6   7   9      657.11      624.99     18.25 o 
  -5   7   9      835.96      639.95     29.85 o 
  -4   7   9      234.84      254.31     10.70 o 
  -3   7   9      253.16      295.74     12.78 o 
  -2   7   9      951.96      841.06     19.60 o 
  -1   7   9     3797.83     3269.88     95.15 o 
   0   7   9      424.31      480.55     11.98 o 
   1   7   9     3784.03     3269.94     65.83 o 
   2   7   9      953.04      848.35     13.99 o 
   3   7   9      252.48      290.79      9.75 o 
   4   7   9      234.58      241.46      8.77 o 
   5   7   9      832.12      622.19     24.43 o 
   6   7   9      643.46      605.83     19.46 o 
   7   7   9      627.56      612.71     20.69 o 
  -7   8   9      227.52      215.77     16.11 o 
  -6   8   9      470.11      458.07     17.28 o 
  -5   8   9     1399.14     1351.18     27.14 o 
  -4   8   9     1272.01     1130.02     23.69 o 
  -3   8   9     1794.50     1497.86     27.93 o 
  -2   8   9      642.27      565.21     14.68 o 
  -1   8   9     1285.85     1174.44     21.87 o 
   0   8   9       83.37      129.77      9.98 o 
   1   8   9     1272.71     1190.17     21.87 o 
   2   8   9      636.52      539.82     12.93 o 
   3   8   9     1818.69     1479.75     24.52 o 
   4   8   9     1285.54     1140.99     21.68 o 
   5   8   9     1387.58     1330.33     42.54 o 
   6   8   9      478.90      476.76     19.20 o 
   7   8   9      233.55      233.21     16.11 o 
   8   8   9        1.79       21.81     11.33 o 
  -8   9   9      485.15      460.85     25.88 o 
  -7   9   9      336.85      374.53     20.27 o 
  -6   9   9     4260.60     3861.53    101.23 o 
  -5   9   9       51.08       55.07     10.38 o 
  -4   9   9      256.58      246.75     12.24 o 
  -3   9   9      500.52      448.22     22.25 o 
  -2   9   9       73.34       80.24     10.87 o 
  -1   9   9      104.93      105.68     11.71 o 
   0   9   9     3405.89     2827.86     43.68 o 
   1   9   9      115.51      117.14      9.24 o 
   2   9   9       78.19       78.87      7.93 o 
   3   9   9      503.85      429.10     19.03 o 
   4   9   9      256.14      252.55     13.38 o 
   5   9   9       49.05       44.08      9.85 o 
   6   9   9     4252.54     3855.84     72.71 o 
   7   9   9      346.11      381.92     19.93 o 
   8   9   9      505.37      504.08     22.28 o 
   9   9   9       40.67       48.93     13.22 o 
  -9  10   9       38.69       38.08     12.29 o 
  -8  10   9      106.28      121.90     15.41 o 
  -7  10   9       35.79       46.94     13.27 o 
  -6  10   9      216.62      223.11     19.25 o 
  -5  10   9      484.19      540.10     21.66 o 
  -4  10   9     1509.23     1325.01     28.20 o 
  -3  10   9     1330.76     1191.55     27.63 o 
  -2  10   9      391.58      450.64     16.83 o 
  -1  10   9      248.31      303.83     13.03 o 
   0  10   9        5.49        0.34      7.35 o 
   1  10   9      251.60      305.30     12.79 o 
   2  10   9      388.02      463.08     15.00 o 
   3  10   9     1353.45     1159.06     25.51 o 
   4  10   9     1525.05     1360.42     36.41 o 
   5  10   9      487.45      524.93     19.14 o 
   6  10   9      223.11      213.06     18.87 o 
   7  10   9       35.10       59.20     13.55 o 
   8  10   9      107.99      123.52     15.33 o 
   9  10   9       40.44       37.70     13.24 o 
  10  10   9       34.91       22.88     12.51 o 
 -10  11   9       33.82       27.14     12.64 o 
  -9  11   9      139.84      111.59     14.57 o 
  -8  11   9       93.02       82.73     13.85 o 
  -7  11   9      293.98      312.08     24.69 o 
  -6  11   9      164.57      138.45     15.22 o 
  -5  11   9      171.28      172.55     16.27 o 
  -4  11   9       41.75       43.64     11.95 o 
  -3  11   9       64.93       67.01     11.28 o 
  -2  11   9      113.93      146.96     14.15 o 
  -1  11   9      710.39      656.48     22.24 o 
   0  11   9       13.66       24.26      9.69 o 
   1  11   9      720.08      686.27     18.02 o 
   2  11   9      115.78      132.28     14.53 o 
   3  11   9       64.74       62.93     11.25 o 
   4  11   9       43.85       55.99     11.53 o 
   5  11   9      178.33      181.27     18.72 o 
   6  11   9      166.29      149.23     18.13 o 
   7  11   9      282.54      347.86     22.84 o 
   8  11   9       93.82       89.60     14.99 o 
   9  11   9      139.85      131.60     16.11 o 
  10  11   9       31.46       20.33     13.08 o 
  11  11   9       72.11       38.00     12.86 o 
 -11  12   9        3.10       -4.09     12.78 o 
 -10  12   9       11.28       25.36     13.26 o 
  -9  12   9        3.00       -9.31     12.02 o 
  -8  12   9       56.82       57.76     13.78 o 
  -7  12   9       21.05        8.01     12.56 o 
  -6  12   9      230.16      248.12     22.11 o 
  -5  12   9      427.20      427.48     21.90 o 
  -4  12   9      252.21      260.91     19.86 o 
  -3  12   9      146.67      183.03     15.74 o 
  -2  12   9       57.37       57.81     12.90 o 
  -1  12   9      145.60      168.73     14.99 o 
   0  12   9      472.93      519.37     20.00 o 
   1  12   9      149.52      165.04     12.86 o 
   2  12   9       59.40       54.92     11.59 o 
   3  12   9      148.45      193.82     15.18 o 
   4  12   9      263.32      264.98     19.93 o 
   5  12   9      435.48      449.51     25.33 o 
   6  12   9      236.48      286.33     22.19 o 
   7  12   9       20.02       14.91     14.20 o 
   8  12   9       55.83       81.10     17.05 o 
   9  12   9        3.19       11.41     14.11 o 
  10  12   9       10.87        4.88     13.10 o 
  11  12   9        3.89       14.94     13.09 o 
  12  12   9       22.20       27.37     14.50 o 
 -11  13   9       18.69       14.79     14.52 o 
 -10  13   9       11.34        1.65     13.06 o 
  -9  13   9       55.59       52.53     14.82 o 
  -8  13   9       50.67       50.79     14.06 o 
  -7  13   9       83.87       64.37     14.92 o 
  -6  13   9       44.56       54.74     13.66 o 
  -5  13   9       61.89       71.16     15.63 o 
  -4  13   9       46.45       63.33     15.56 o 
  -3  13   9      456.81      441.85     24.48 o 
  -2  13   9       93.14      122.92     15.06 o 
  -1  13   9        5.23       22.63     11.68 o 
   0  13   9      120.22      134.34     13.78 o 
   1  13   9        4.58       16.15     10.82 o 
   2  13   9       91.13      111.89     15.49 o 
   3  13   9      459.55      476.57     30.35 o 
   4  13   9       46.40       67.11     15.47 o 
   5  13   9       61.92       58.45     16.12 o 
   6  13   9       46.84       54.26     16.12 o 
   7  13   9       82.65       81.51     16.91 o 
   8  13   9       49.69       61.89     16.97 o 
   9  13   9       57.95       55.16     16.45 o 
  10  13   9       11.22       10.84     14.00 o 
  11  13   9       18.49       25.74     14.21 o 
 -10  14   9        3.61        6.40     13.92 o 
  -9  14   9       39.52       40.97     14.64 o 
  -8  14   9        3.60       -8.85     12.83 o 
  -7  14   9       42.08       49.49     17.57 o 
  -6  14   9       16.00       26.94     15.31 o 
  -5  14   9       63.66       66.32     16.59 o 
  -4  14   9      111.71       89.39     16.38 o 
  -3  14   9      320.41      305.38     26.35 o 
  -2  14   9       27.19       38.68     13.69 o 
  -1  14   9       80.91      102.57     14.85 o 
   0  14   9        2.24       -7.53     11.91 o 
   1  14   9       78.16      102.10     18.40 o 
   2  14   9       27.35       20.06     15.79 o 
   3  14   9      311.07      333.40     27.82 o 
   4  14   9      111.52      114.80     19.89 o 
   5  14   9       63.42       72.81     20.07 o 
   6  14   9       17.51       30.13     16.22 o 
   7  14   9       42.92       51.20     16.42 o 
   8  14   9        3.17       -8.54     14.38 o 
   9  14   9       40.03       64.25     17.87 o 
  10  14   9        3.80       -4.87     13.51 o 
  -9  15   9        3.49        5.70     20.06 o 
  -8  15   9        3.35       12.17     18.10 o 
  -7  15   9       56.97       40.84     19.86 o 
  -6  15   9        7.60       27.06     16.73 o 
  -5  15   9       66.01       65.52     19.12 o 
  -4  15   9       34.42       29.48     15.84 o 
  -3  15   9       26.81       44.05     17.57 o 
  -2  15   9       41.49       44.37     16.50 o 
  -1  15   9       18.70       -0.54     15.17 o 
   0  15   9        8.07       24.84     19.05 o 
   1  15   9       20.70       21.02     19.15 o 
   2  15   9       40.88       66.04     21.90 o 
   3  15   9       27.88       41.55     18.29 o 
   4  15   9       35.11       47.94     19.26 o 
   5  15   9       68.85       85.11     21.20 o 
   6  15   9        7.51       34.10     19.76 o 
   7  15   9       56.99       17.14     18.27 o 
   8  15   9        3.38       11.65     15.43 o 
   9  15   9        4.09       21.90     15.22 o 
  -7  16   9       57.82       57.97     20.98 o 
  -6  16   9        9.28       -6.34     15.36 o 
  -5  16   9        6.45      -10.40     16.20 o 
  -4  16   9       10.01       16.98     20.20 o 
  -3  16   9       96.62       99.85     25.86 o 
  -2  16   9       13.16       11.82     16.35 o 
  -1  16   9       30.40       16.08     20.42 o 
   0  16   9        1.31       20.33     21.14 o 
   1  16   9       29.95       26.13     21.43 o 
   2  16   9       12.99       17.74     21.00 o 
   3  16   9       97.01      135.58     26.17 o 
   4  16   9        9.85       31.02     18.71 o 
   5  16   9        6.23        8.84     17.28 o 
   6  16   9        9.24       19.56     16.77 o 
   7  16   9       57.06       81.64     21.98 o 
  -4  17   9        3.09        0.99     15.26 o 
  -3  17   9       74.67       59.28     18.96 o 
  -2  17   9       24.84        9.86     17.98 o 
  -1  17   9       91.24      134.42     35.63 o 
   0  17   9        6.68       -0.48     25.99 o 
   1  17   9       92.60      116.17     24.78 o 
   2  17   9       26.00       29.10     21.54 o 
   3  17   9       74.89       75.07     29.86 o 
   4  17   9        3.21       14.54     19.18 o 
   0   1  10       66.52      135.26     10.52 o 
   1   1  10       95.98       89.51      4.40 o 
  -1   2  10     4319.92     4176.99     56.42 o 
   0   2  10     7805.15     5825.48     73.09 o 
   1   2  10     4250.55     4216.72     59.98 o 
   2   2  10     2053.55     2232.07     31.90 o 
  -2   3  10     1435.90     1806.69     29.38 o 
  -1   3  10     3278.42     2675.79     35.12 o 
   0   3  10    26234.04    24026.43    292.83 o 
   1   3  10     3239.96     2577.20     34.83 o 
   2   3  10     1501.55     1838.35     40.55 o 
   3   3  10     1266.40     1144.84     17.52 o 
  -3   4  10     1147.88     1115.44     20.54 o 
  -2   4  10      883.55      837.80     32.25 o 
  -1   4  10     1567.99     1443.76     33.32 o 
   0   4  10     3746.42     3431.16     45.10 o 
   1   4  10     1536.11     1314.31     47.55 o 
   2   4  10      898.41      821.85     23.41 o 
   3   4  10     1201.61     1159.78     17.78 o 
   4   4  10     1272.41     1033.67     19.56 o 
  -4   5  10     1124.32     1048.05     18.55 o 
  -3   5  10      168.39      171.56      7.92 o 
  -2   5  10     4077.45     4072.82     61.34 o 
  -1   5  10     2404.55     2337.19     34.56 o 
   0   5  10     4474.13     3847.19     50.69 o 
   1   5  10     2362.49     2361.03     32.69 o 
   2   5  10     4046.17     4141.26     51.32 o 
   3   5  10      163.14      165.43      6.19 o 
   4   5  10     1140.52     1046.30     17.57 o 
   5   5  10       49.34       58.65      5.45 o 
  -5   6  10      839.34      822.69     21.72 o 
  -4   6  10     1578.14     1334.65     25.02 o 
  -3   6  10      424.08      391.16     13.28 o 
  -2   6  10     4323.10     3683.03     60.05 o 
  -1   6  10     6222.70     6203.44     90.33 o 
   0   6  10     9845.32     9269.13    116.61 o 
   1   6  10     6263.37     6242.50     76.24 o 
   2   6  10     4362.24     3721.19     47.28 o 
   3   6  10      438.35      408.02      9.19 o 
   4   6  10     1626.45     1344.37     21.53 o 
   5   6  10      844.26      801.40     17.77 o 
   6   6  10     1576.86     1417.90     26.95 o 
  -6   7  10     2435.80     2143.26     37.58 o 
  -5   7  10     1485.92     1385.76     26.95 o 
  -4   7  10      302.74      295.51     16.62 o 
  -3   7  10     1237.25     1257.12     49.31 o 
  -2   7  10       75.96       93.20      8.05 o 
  -1   7  10      547.42      636.57     15.38 o 
   0   7  10     1053.87     1033.73     19.32 o 
   1   7  10      553.92      638.74     12.52 o 
   2   7  10       72.45       82.11      5.45 o 
   3   7  10     1245.06     1257.76     27.95 o 
   4   7  10      299.37      291.57     12.22 o 
   5   7  10     1459.79     1416.67     24.97 o 
   6   7  10     2411.16     2165.97     40.91 o 
   7   7  10     4058.70     3601.33     68.01 o 
  -7   8  10      669.72      671.09     22.72 o 
  -6   8  10        6.29       12.22     10.10 o 
  -5   8  10      712.64      673.59     20.12 o 
  -4   8  10      418.40      390.77     13.66 o 
  -3   8  10     1731.42     1301.62     27.40 o 
  -2   8  10      106.62      148.84      9.97 o 
  -1   8  10       98.75      111.81     11.41 o 
   0   8  10      840.77      647.34     16.75 o 
   1   8  10      102.58      109.44     14.65 o 
   2   8  10      107.49      143.28      8.10 o 
   3   8  10     1721.15     1291.68     26.54 o 
   4   8  10      421.81      400.51     13.93 o 
   5   8  10      703.29      654.62     20.05 o 
   6   8  10        7.47       27.94     10.38 o 
   7   8  10      665.59      628.74     22.07 o 
   8   8  10      163.65      238.63     17.66 o 
  -8   9  10      392.92      379.45     22.31 o 
  -7   9  10      746.23      580.67     29.97 o 
  -6   9  10      320.55      331.31     22.43 o 
  -5   9  10       70.54       60.30     11.82 o 
  -4   9  10       54.56       74.02      9.22 o 
  -3   9  10      250.22      279.29     13.79 o 
  -2   9  10     1127.07     1017.54     39.26 o 
  -1   9  10     1882.27     1786.38     30.69 o 
   0   9  10      307.80      339.23     11.94 o 
   1   9  10     1889.95     1768.41     32.19 o 
   2   9  10     1135.30     1004.45     32.60 o 
   3   9  10      257.19      290.32     11.87 o 
   4   9  10       60.18       60.17      9.83 o 
   5   9  10       77.52       68.13     10.64 o 
   6   9  10      326.51      339.50     19.56 o 
   7   9  10      741.82      606.10     26.48 o 
   8   9  10      382.19      369.98     25.23 o 
   9   9  10      100.76      112.82     15.37 o 
  -9  10  10      151.25      140.09     15.27 o 
  -8  10  10       95.59      108.48     14.90 o 
  -7  10  10      166.87      178.04     17.73 o 
  -6  10  10      783.39      795.55     26.01 o 
  -5  10  10      657.18      606.93     22.33 o 
  -4  10  10       22.78       34.81      9.97 o 
  -3  10  10      379.09      370.39     16.30 o 
  -2  10  10      513.58      442.90     25.82 o 
  -1  10  10      829.25      807.98     24.63 o 
   0  10  10       28.67       77.63      9.56 o 
   1  10  10      836.94      811.62     24.31 o 
   2  10  10      507.41      442.62     16.79 o 
   3  10  10      368.50      362.83     14.93 o 
   4  10  10       24.37       43.04      9.50 o 
   5  10  10      658.80      561.74     19.52 o 
   6  10  10      794.25      747.86     25.24 o 
   7  10  10      169.33      181.23     16.60 o 
   8  10  10       94.93       92.17     15.19 o 
   9  10  10      148.42      123.65     15.71 o 
  10  10  10      232.27      231.93     29.71 o 
 -10  11  10       32.23       28.94     12.90 o 
  -9  11  10       12.71        3.28     11.85 o 
  -8  11  10       51.11       54.86     13.63 o 
  -7  11  10       46.06       50.84     13.63 o 
  -6  11  10      477.16      445.33     21.99 o 
  -5  11  10       85.04       84.97     13.79 o 
  -4  11  10        5.91       16.74     10.93 o 
  -3  11  10       44.07       73.29     11.24 o 
  -2  11  10      302.76      377.86     18.76 o 
  -1  11  10      355.89      388.58     18.83 o 
   0  11  10        6.24       24.30     10.08 o 
   1  11  10      362.00      373.03     14.55 o 
   2  11  10      291.70      317.80     15.05 o 
   3  11  10       46.71       44.15     10.78 o 
   4  11  10        8.00       18.56     12.14 o 
   5  11  10       81.30       89.83     14.80 o 
   6  11  10      471.11      414.98     24.03 o 
   7  11  10       47.08       51.39     15.13 o 
   8  11  10       50.87       76.61     14.49 o 
   9  11  10       13.04        7.88     12.38 o 
  10  11  10       32.24       17.20     12.56 o 
  11  11  10       42.91       31.58     12.03 o 
 -11  12  10       40.19       34.74     14.40 o 
 -10  12  10       42.60       46.53     14.54 o 
  -9  12  10       38.10       28.17     13.16 o 
  -8  12  10       40.25       25.82     12.73 o 
  -7  12  10       55.65       65.95     14.22 o 
  -6  12  10       66.07       71.67     14.11 o 
  -5  12  10       28.93       41.55     14.88 o 
  -4  12  10      202.90      216.59     16.67 o 
  -3  12  10      599.19      560.59     23.09 o 
  -2  12  10      772.32      714.61     24.11 o 
  -1  12  10      200.36      221.49     16.40 o 
   0  12  10      100.09      141.17     14.49 o 
   1  12  10      206.93      205.53     14.90 o 
   2  12  10      769.26      750.92     39.85 o 
   3  12  10      612.53      544.81     22.38 o 
   4  12  10      203.50      223.34     17.92 o 
   5  12  10       28.82       34.87     14.81 o 
   6  12  10       67.75       65.78     15.40 o 
   7  12  10       56.36       45.10     15.20 o 
   8  12  10       38.80       48.28     15.50 o 
   9  12  10       39.10       42.11     15.20 o 
  10  12  10       45.99       17.32     13.68 o 
  11  12  10       41.27       37.68     14.89 o 
  12  12  10       72.56       58.53     16.65 o 
 -11  13  10       52.60       30.95     14.67 o 
 -10  13  10       20.03        6.40     13.13 o 
  -9  13  10       42.37       22.28     13.70 o 
  -8  13  10      207.61      189.71     27.61 o 
  -7  13  10       47.53       27.67     14.80 o 
  -6  13  10      326.36      257.95     23.06 o 
  -5  13  10       19.04       19.29     13.72 o 
  -4  13  10       21.81       34.34     13.97 o 
  -3  13  10       33.62       29.21     13.62 o 
  -2  13  10       55.08       70.28     13.25 o 
  -1  13  10      507.41      508.07     22.41 o 
   0  13  10      112.73      144.13     15.43 o 
   1  13  10      512.68      539.05     21.51 o 
   2  13  10       55.04       89.28     16.33 o 
   3  13  10       33.29       19.39     15.14 o 
   4  13  10       22.47       61.22     15.10 o 
   5  13  10       18.41       17.03     14.02 o 
   6  13  10      324.98      300.20     24.17 o 
   7  13  10       47.95       36.60     16.12 o 
   8  13  10      207.03      211.17     21.41 o 
   9  13  10       42.40       15.01     15.04 o 
  10  13  10       19.98        2.75     13.05 o 
  11  13  10       52.57       44.68     16.05 o 
 -10  14  10       27.28       46.58     17.60 o 
  -9  14  10       44.36       40.20     14.51 o 
  -8  14  10       35.24       10.93     13.94 o 
  -7  14  10       24.43       29.48     17.13 o 
  -6  14  10       41.68       23.60     15.16 o 
  -5  14  10        1.41       18.14     14.60 o 
  -4  14  10       51.27       58.25     14.94 o 
  -3  14  10       27.20       41.94     15.16 o 
  -2  14  10       79.17       79.26     18.47 o 
  -1  14  10      200.25      205.66     17.57 o 
   0  14  10       44.45       56.47     13.39 o 
   1  14  10      199.43      218.23     20.19 o 
   2  14  10       78.27      126.78     20.45 o 
   3  14  10       27.77       60.57     17.89 o 
   4  14  10       50.34       80.21     20.15 o 
   5  14  10        1.67       15.21     17.78 o 
   6  14  10       40.95       31.45     16.15 o 
   7  14  10       22.63       36.53     16.39 o 
   8  14  10       34.48       36.51     16.45 o 
   9  14  10       43.30       45.89     16.55 o 
  10  14  10       27.74       22.59     15.39 o 
  -8  15  10       93.28       94.67     21.50 o 
  -7  15  10       19.54       33.88     19.17 o 
  -6  15  10      104.86       96.04     19.03 o 
  -5  15  10      164.59      191.64     22.79 o 
  -4  15  10       39.45        8.81     14.37 o 
  -3  15  10       46.25       49.52     17.99 o 
  -2  15  10       43.26       70.45     19.07 o 
  -1  15  10       24.32       43.85     15.17 o 
   0  15  10       59.81       69.70     18.08 o 
   1  15  10       24.40       21.76     19.72 o 
   2  15  10       43.76       51.71     21.04 o 
   3  15  10       47.67       51.09     19.55 o 
   4  15  10       39.37       52.51     19.04 o 
   5  15  10      160.99      207.16     25.35 o 
   6  15  10      101.57      122.67     23.27 o 
   7  15  10       21.69       24.35     18.32 o 
   8  15  10       93.92      117.81     20.33 o 
  -7  16  10       39.31       52.63     20.23 o 
  -6  16  10       79.63       88.59     21.09 o 
  -5  16  10       34.24       16.36     20.36 o 
  -4  16  10       78.08       60.45     22.41 o 
  -3  16  10       80.60      114.50     26.78 o 
  -2  16  10       45.73       55.14     19.38 o 
  -1  16  10       58.66       44.82     29.26 o 
   0  16  10       65.09       77.38     22.25 o 
   1  16  10       59.07       59.69     22.37 o 
   2  16  10       47.20       46.08     22.28 o 
   3  16  10       81.12       87.12     31.69 o 
   4  16  10       80.59       84.16     31.16 o 
   5  16  10       34.69       18.95     18.32 o 
   6  16  10       83.04      108.90     22.41 o 
   7  16  10       39.64       53.17     20.58 o 
  -4  17  10        3.81        7.22     19.16 o 
  -3  17  10       17.12        5.69     16.27 o 
  -2  17  10       13.93        6.74     22.82 o 
  -1  17  10       19.49       47.30     26.41 o 
   0  17  10       78.12       78.69     29.06 o 
   1  17  10       19.06       36.49     21.30 o 
   2  17  10       14.73       25.87     21.33 o 
   3  17  10       17.66       28.84     22.19 o 
   4  17  10        3.61        5.84     19.97 o 
   0   1  11    70760.46    67828.41    821.18 o 
   1   1  11      855.22      448.68     11.16 o 
  -1   2  11     6151.30     6785.54     88.33 o 
   0   2  11     5919.37     7412.73     97.41 o 
   1   2  11     6069.77     6560.17     88.04 o 
   2   2  11     3353.51     3542.50     48.70 o 
  -2   3  11    10272.84    10586.17    131.59 o 
  -1   3  11     9394.77     9585.63    119.71 o 
   0   3  11     5408.38     5171.11     65.75 o 
   1   3  11     9445.38     9693.98    126.07 o 
   2   3  11    10207.58    10570.92    155.41 o 
   3   3  11     6050.47     6572.47     87.86 o 
  -3   4  11     2343.96     2286.18     34.09 o 
  -2   4  11      717.34      590.92     18.77 o 
  -1   4  11     4641.79     4440.54     58.14 o 
   0   4  11     2561.05     3157.87     42.00 o 
   1   4  11     4752.00     4531.80     60.88 o 
   2   4  11      700.80      600.88     18.64 o 
   3   4  11     2346.97     2309.25     31.93 o 
   4   4  11        3.69       15.58      5.46 o 
  -4   5  11     1757.01     1682.30     28.76 o 
  -3   5  11      455.60      375.79     10.75 o 
  -2   5  11     1172.09     1130.35     21.50 o 
  -1   5  11     1541.76     1923.45     31.64 o 
   0   5  11       17.94       17.37      4.14 o 
   1   5  11     1525.52     1964.52     31.84 o 
   2   5  11     1224.83     1197.52     23.15 o 
   3   5  11      443.06      365.10      8.64 o 
   4   5  11     1719.44     1667.36     23.83 o 
   5   5  11     3243.93     3130.04     45.88 o 
  -5   6  11      115.26      193.12     13.12 o 
  -4   6  11     1025.36      853.91     18.51 o 
  -3   6  11      168.22      134.62      8.89 o 
  -2   6  11       56.63       82.04      6.69 o 
  -1   6  11      566.92      605.57     13.26 o 
   0   6  11     2756.80     2586.99     36.28 o 
   1   6  11      557.13      576.00     11.50 o 
   2   6  11       54.50       77.06      5.66 o 
   3   6  11      165.15      126.48      5.95 o 
   4   6  11     1055.95      883.34     16.03 o 
   5   6  11      127.20      192.27     13.13 o 
   6   6  11      861.36      661.64     16.64 o 
  -6   7  11      888.65      790.14     33.28 o 
  -5   7  11     2960.92     2566.36     43.72 o 
  -4   7  11      903.08      654.72     16.16 o 
  -3   7  11      689.50      679.24     17.70 o 
  -2   7  11     1615.77     1258.72     25.73 o 
  -1   7  11       46.32       60.51     10.06 o 
   0   7  11     1873.05     1772.00     27.02 o 
   1   7  11       46.19       72.22      5.54 o 
   2   7  11     1634.48     1217.43     19.12 o 
   3   7  11      688.29      668.76     13.18 o 
   4   7  11      932.23      672.27     14.07 o 
   5   7  11     2984.07     2697.91     40.86 o 
   6   7  11      908.98      727.19     26.25 o 
   7   7  11       80.74      129.13     13.54 o 
  -7   8  11       67.57       86.42     12.59 o 
  -6   8  11      901.80      833.05     25.13 o 
  -5   8  11      345.64      329.87     18.66 o 
  -4   8  11      724.07      651.21     17.00 o 
  -3   8  11      723.94      722.06     19.15 o 
  -2   8  11      451.20      447.64     15.23 o 
  -1   8  11      121.42      112.09      7.84 o 
   0   8  11      659.77      669.34     15.39 o 
   1   8  11      122.07      120.08      7.72 o 
   2   8  11      448.85      436.41     12.65 o 
   3   8  11      723.07      730.23     14.67 o 
   4   8  11      702.43      625.19     18.78 o 
   5   8  11      337.16      312.39     14.78 o 
   6   8  11      918.48      885.07     25.25 o 
   7   8  11       68.71       62.34     12.45 o 
   8   8  11      433.17      390.15     20.05 o 
  -8   9  11       58.53       61.44     13.55 o 
  -7   9  11       32.68       41.31     12.72 o 
  -6   9  11     1399.32     1301.63     33.45 o 
  -5   9  11      690.12      582.00     24.82 o 
  -4   9  11      299.57      291.09     14.50 o 
  -3   9  11      600.31      545.78     21.53 o 
  -2   9  11     1116.45     1063.10     23.04 o 
  -1   9  11      869.01      801.94     38.88 o 
   0   9  11      505.22      388.61     12.48 o 
   1   9  11      844.56      772.61     22.13 o 
   2   9  11     1141.82     1128.10     20.98 o 
   3   9  11      605.80      562.82     14.03 o 
   4   9  11      308.87      301.21     15.18 o 
   5   9  11      691.45      595.86     32.28 o 
   6   9  11     1398.17     1251.17     34.36 o 
   7   9  11       31.59       38.94     12.21 o 
   8   9  11       59.40       82.25     14.19 o 
   9   9  11      124.18      122.55     15.17 o 
  -9  10  11       11.76       12.04     11.90 o 
  -8  10  11       29.13       28.84     14.20 o 
  -7  10  11       68.68       57.61     12.92 o 
  -6  10  11      188.34      202.78     16.68 o 
  -5  10  11        8.33       11.39     10.83 o 
  -4  10  11     1331.38     1217.78     41.44 o 
  -3  10  11      216.06      222.52     13.87 o 
  -2  10  11      149.43      136.58     11.71 o 
  -1  10  11     1328.19     1197.50     27.16 o 
   0  10  11     5340.58     4559.47     72.94 o 
   1  10  11     1332.15     1228.32     26.06 o 
   2  10  11      152.18      122.29     10.51 o 
   3  10  11      221.86      237.33     14.49 o 
   4  10  11     1317.77     1169.99     46.97 o 
   5  10  11        8.21       11.70     10.21 o 
   6  10  11      188.89      212.93     16.84 o 
   7  10  11       64.57       61.24     13.71 o 
   8  10  11       30.01       27.48     12.98 o 
   9  10  11       11.90       15.64     12.41 o 
  10  10  11       22.33       29.77     12.58 o 
 -10  11  11       12.75       -1.58     12.55 o 
  -9  11  11       35.30       40.22     12.52 o 
  -8  11  11       13.82        5.01     12.15 o 
  -7  11  11       91.88       81.96     14.54 o 
  -6  11  11      120.22      137.45     15.35 o 
  -5  11  11     1421.45     1351.96     37.13 o 
  -4  11  11      243.94      262.17     17.39 o 
  -3  11  11      750.63      657.36     21.01 o 
  -2  11  11      486.45      507.56     21.26 o 
  -1  11  11      190.70      192.20     15.14 o 
   0  11  11        9.57       45.03     10.70 o 
   1  11  11      192.52      195.74     12.02 o 
   2  11  11      489.30      469.62     21.31 o 
   3  11  11      763.69      667.62     21.31 o 
   4  11  11      242.27      246.18     17.64 o 
   5  11  11     1413.90     1359.88     65.37 o 
   6  11  11      119.64      143.76     17.79 o 
   7  11  11       93.90       79.90     16.04 o 
   8  11  11       12.60        4.11     12.00 o 
   9  11  11       36.42       30.02     12.81 o 
  10  11  11       12.17       15.02     12.64 o 
  11  11  11       12.21       10.01     13.23 o 
 -11  12  11       24.27       16.03     13.17 o 
 -10  12  11        5.37       -1.60     12.68 o 
  -9  12  11       28.00       17.25     12.82 o 
  -8  12  11      170.45      179.48     20.39 o 
  -7  12  11       82.97      103.21     15.45 o 
  -6  12  11       67.88       69.13     14.18 o 
  -5  12  11       17.84       22.54     12.26 o 
  -4  12  11      118.47      136.81     17.20 o 
  -3  12  11      103.62      118.49     14.30 o 
  -2  12  11      498.65      539.82     21.74 o 
  -1  12  11        1.29        8.48     10.86 o 
   0  12  11      643.50      603.71     24.15 o 
   1  12  11        2.14       -3.85      9.72 o 
   2  12  11      489.16      550.90     21.15 o 
   3  12  11       99.53      115.50     13.78 o 
   4  12  11      121.84      145.70     16.19 o 
   5  12  11       18.06       23.59     13.78 o 
   6  12  11       68.40       75.95     15.57 o 
   7  12  11       85.11      100.68     18.01 o 
   8  12  11      170.80      186.65     22.03 o 
   9  12  11       28.54       10.02     12.86 o 
  10  12  11        5.13        8.18     13.38 o 
  11  12  11       23.76       51.46     14.93 o 
  12  12  11       30.14       18.73     13.20 o 
 -11  13  11        7.49       19.85     13.74 o 
 -10  13  11       30.26       36.55     14.71 o 
  -9  13  11       13.49        6.53     13.73 o 
  -8  13  11        4.41       17.80     13.17 o 
  -7  13  11       16.61       13.80     13.84 o 
  -6  13  11      193.90      197.89     19.71 o 
  -5  13  11       29.60       32.84     14.91 o 
  -4  13  11      232.92      259.61     20.64 o 
  -3  13  11       27.40       17.69     12.67 o 
  -2  13  11      713.30      692.26     31.52 o 
  -1  13  11      185.46      230.19     19.19 o 
   0  13  11      125.17      121.73     15.34 o 
   1  13  11      191.45      231.53     17.94 o 
   2  13  11      713.52      685.16     28.32 o 
   3  13  11       26.36       23.51     14.07 o 
   4  13  11      242.95      257.10     21.43 o 
   5  13  11       29.53       39.94     15.56 o 
   6  13  11      201.57      217.10     21.47 o 
   7  13  11       16.10       12.79     15.14 o 
   8  13  11        4.29       26.16     15.23 o 
   9  13  11       14.22       25.79     14.97 o 
  10  13  11       30.88       12.04     14.40 o 
  11  13  11        7.67       16.19     15.17 o 
 -10  14  11       66.71       59.46     18.47 o 
  -9  14  11      105.78       87.49     16.47 o 
  -8  14  11        1.73        5.92     13.91 o 
  -7  14  11       30.27       55.99     18.14 o 
  -6  14  11       44.33       62.46     17.34 o 
  -5  14  11      255.74      269.09     27.44 o 
  -4  14  11       88.31      116.56     17.91 o 
  -3  14  11       41.17       36.52     14.63 o 
  -2  14  11       23.81       26.32     16.37 o 
  -1  14  11       30.02       35.87     12.89 o 
   0  14  11       98.64      113.94     15.42 o 
   1  14  11       28.64       39.78     17.92 o 
   2  14  11       24.51       15.03     14.50 o 
   3  14  11       41.74       30.95     17.09 o 
   4  14  11       85.78       96.99     20.46 o 
   5  14  11      253.61      313.28     27.89 o 
   6  14  11       44.54       51.58     17.24 o 
   7  14  11       31.81       29.07     16.50 o 
   8  14  11        1.75        2.10     14.85 o 
   9  14  11      106.11       97.94     19.03 o 
  10  14  11       65.75       69.91     18.49 o 
  -8  15  11       41.37       33.68     17.12 o 
  -7  15  11       53.13       58.52     18.32 o 
  -6  15  11       73.82       79.76     17.97 o 
  -5  15  11       18.98       26.00     15.59 o 
  -4  15  11       40.93       51.36     17.62 o 
  -3  15  11       17.54        4.01     16.38 o 
  -2  15  11       81.70       84.84     19.62 o 
  -1  15  11      155.11      159.56     17.29 o 
   0  15  11        4.98        5.71     17.27 o 
   1  15  11      156.43      186.56     27.42 o 
   2  15  11       82.64       68.37     21.81 o 
   3  15  11       16.56       42.37     19.28 o 
   4  15  11       40.83       58.42     19.35 o 
   5  15  11       17.25       16.85     18.24 o 
   6  15  11       73.39       70.60     21.09 o 
   7  15  11       55.04       78.30     21.00 o 
   8  15  11       42.15       55.55     18.35 o 
  -6  16  11        2.32       24.99     20.59 o 
  -5  16  11       23.66       18.84     19.60 o 
  -4  16  11       25.56       42.94     21.60 o 
  -3  16  11       26.45       31.73     21.10 o 
  -2  16  11        2.25       -2.22     15.78 o 
  -1  16  11       12.67       49.52     27.40 o 
   0  16  11        3.01       44.40     21.63 o 
   1  16  11       12.26       34.42     21.19 o 
   2  16  11        2.27       17.44     19.74 o 
   3  16  11       26.11       29.67     21.78 o 
   4  16  11       27.15       52.91     19.99 o 
   5  16  11       24.00       38.68     19.02 o 
   6  16  11        2.75       16.38     17.57 o 
  -3  17  11        3.84        7.13     18.62 o 
  -2  17  11        3.32       44.18     26.00 o 
  -1  17  11       42.94       40.62     26.41 o 
   0  17  11       14.52       56.42     27.03 o 
   1  17  11       43.54       47.91     21.68 o 
   2  17  11        3.21       -1.63     18.97 o 
   3  17  11        3.90        7.56     19.42 o 
   0   0  12   142193.44   144569.58   3961.07 o 
   0   1  12     1625.18     1564.28     62.42 o 
   1   1  12     1297.85     1827.32     25.22 o 
  -1   2  12    10131.94     8885.91    116.40 o 
   0   2  12    29008.35    26229.64    319.53 o 
   1   2  12     9984.70     8858.47    116.34 o 
   2   2  12      804.12      554.35     11.02 o 
  -2   3  12     1012.86      988.64     15.73 o 
  -1   3  12      320.60      252.73      7.62 o 
   0   3  12    10315.99    11555.85    142.94 o 
   1   3  12      300.21      248.79      9.49 o 
   2   3  12      986.27      918.92     17.48 o 
   3   3  12      671.47      923.53     16.39 o 
  -3   4  12     5821.48     5468.05     80.08 o 
  -2   4  12     2146.50     2073.79     29.53 o 
  -1   4  12     1766.78     1477.84     21.31 o 
   0   4  12     6588.79     6551.48     87.45 o 
   1   4  12     1771.05     1501.17     23.01 o 
   2   4  12     2108.76     1994.10     29.83 o 
   3   4  12     5964.97     5542.70     67.50 o 
   4   4  12      337.65      245.60     11.74 o 
  -4   5  12      188.68      235.41     12.44 o 
  -3   5  12     1151.95     1155.45     23.29 o 
  -2   5  12     2636.97     2776.82     43.56 o 
  -1   5  12     1534.11     1599.59     24.34 o 
   0   5  12        0.59        5.44      3.97 o 
   1   5  12     1563.68     1610.44     23.83 o 
   2   5  12     2647.49     2733.53     35.89 o 
   3   5  12     1135.05     1080.02     16.13 o 
   4   5  12      192.65      227.47      9.23 o 
   5   5  12      477.49      359.74     10.87 o 
  -5   6  12      341.13      386.91     12.25 o 
  -4   6  12     1576.00     1417.69     26.26 o 
  -3   6  12     1361.93     1093.55     23.34 o 
  -2   6  12      700.38      797.23     26.68 o 
  -1   6  12      219.30      200.29      8.36 o 
   0   6  12      832.62      803.42     16.73 o 
   1   6  12      212.00      191.49     13.20 o 
   2   6  12      704.93      818.37     22.59 o 
   3   6  12     1412.57     1098.74     18.85 o 
   4   6  12     1548.27     1448.79     21.63 o 
   5   6  12      336.45      359.44     13.62 o 
   6   6  12     1757.85     1502.31     30.91 o 
  -6   7  12      266.62      272.94     15.54 o 
  -5   7  12      217.15      252.81     12.96 o 
  -4   7  12      224.54      288.90     14.28 o 
  -3   7  12       76.66       98.79      8.86 o 
  -2   7  12      993.55     1038.91     22.82 o 
  -1   7  12     1229.29     1359.98     23.51 o 
   0   7  12      724.25      726.31     15.38 o 
   1   7  12     1201.48     1322.62     22.58 o 
   2   7  12     1013.54     1025.91     17.58 o 
   3   7  12       67.91       89.98      6.16 o 
   4   7  12      227.45      300.00     11.83 o 
   5   7  12      221.38      258.62     11.78 o 
   6   7  12      276.27      292.16     16.30 o 
   7   7  12      379.17      403.29     19.20 o 
  -7   8  12     1150.30     1037.09     29.11 o 
  -6   8  12      502.49      481.27     20.47 o 
  -5   8  12      255.52      290.53     29.44 o 
  -4   8  12     1134.61      991.23     23.82 o 
  -3   8  12      852.13      844.35     21.03 o 
  -2   8  12      251.83      320.26     13.49 o 
  -1   8  12     2391.27     2260.36     38.43 o 
   0   8  12        3.12       45.85      6.56 o 
   1   8  12     2388.80     2234.89     33.48 o 
   2   8  12      243.52      307.61     10.16 o 
   3   8  12      850.60      822.20     15.64 o 
   4   8  12     1127.11      991.91     25.77 o 
   5   8  12      238.95      252.83     14.54 o 
   6   8  12      517.00      489.36     19.48 o 
   7   8  12     1172.26     1026.31     28.82 o 
   8   8  12     1364.86     1207.07     32.78 o 
  -8   9  12      115.75      139.22     15.41 o 
  -7   9  12       52.35       70.69     13.29 o 
  -6   9  12      267.55      308.88     18.29 o 
  -5   9  12      993.30      938.20     37.38 o 
  -4   9  12     1435.34     1413.80     30.84 o 
  -3   9  12      851.33      752.55     20.66 o 
  -2   9  12      584.80      485.46     19.87 o 
  -1   9  12       78.18      115.80     13.93 o 
   0   9  12      285.31      312.64     11.78 o 
   1   9  12       75.34      114.17      9.14 o 
   2   9  12      599.54      494.34     13.95 o 
   3   9  12      842.13      742.05     17.46 o 
   4   9  12     1425.67     1370.14     35.65 o 
   5   9  12      990.65      971.64     27.02 o 
   6   9  12      265.88      302.48     17.88 o 
   7   9  12       52.77       70.69     13.28 o 
   8   9  12      120.75      136.52     15.80 o 
   9   9  12       20.37       15.86     12.21 o 
  -9  10  12       30.64       14.59     12.43 o 
  -8  10  12      179.29      181.44     19.70 o 
  -7  10  12      247.85      225.08     27.30 o 
  -6  10  12      280.75      287.93     18.22 o 
  -5  10  12       28.50       39.06     11.86 o 
  -4  10  12       56.79       58.18     10.71 o 
  -3  10  12      470.26      495.27     20.39 o 
  -2  10  12      237.91      297.89     16.60 o 
  -1  10  12      731.28      657.84     18.53 o 
   0  10  12      381.59      406.29     15.26 o 
   1  10  12      736.77      682.62     28.50 o 
   2  10  12      245.92      295.20     14.19 o 
   3  10  12      466.84      496.44     19.47 o 
   4  10  12       58.37       76.37     11.52 o 
   5  10  12       26.39       19.11     10.69 o 
   6  10  12      270.42      272.11     18.18 o 
   7  10  12      243.93      222.65     24.39 o 
   8  10  12      184.05      178.29     16.95 o 
   9  10  12       32.98       36.33     13.47 o 
  10  10  12       31.28        9.35     12.38 o 
 -10  11  12        0.14      -10.17     10.17 o 
  -9  11  12      135.16      126.21     15.72 o 
  -8  11  12       14.23        2.67     11.93 o 
  -7  11  12      142.27      143.66     15.99 o 
  -6  11  12      395.45      407.42     33.17 o 
  -5  11  12      558.75      539.45     25.44 o 
  -4  11  12       46.42       75.60     13.09 o 
  -3  11  12       72.18      105.49     12.20 o 
  -2  11  12      298.91      312.98     17.86 o 
  -1  11  12       21.22       33.59     11.14 o 
   0  11  12     3254.53     2934.98     50.39 o 
   1  11  12       24.39       29.05      9.41 o 
   2  11  12      293.96      342.33     21.64 o 
   3  11  12       79.17      113.98     13.89 o 
   4  11  12       46.05       68.53     13.11 o 
   5  11  12      563.56      553.33     25.44 o 
   6  11  12      396.51      450.09     22.27 o 
   7  11  12      143.97      167.04     17.51 o 
   8  11  12       15.22       12.80     12.76 o 
   9  11  12      138.85      113.93     17.56 o 
  10  11  12        0.15      -11.13     11.13 o 
  11  11  12        0.16      -12.10     12.10 o 
 -11  12  12       27.91       20.85     12.48 o 
 -10  12  12        8.52        1.07     13.30 o 
  -9  12  12      212.46      224.84     32.67 o 
  -8  12  12        0.31       -5.09     11.95 o 
  -7  12  12      149.54      175.08     16.72 o 
  -6  12  12      138.99      160.44     16.98 o 
  -5  12  12       68.80       55.51     13.83 o 
  -4  12  12        8.61        7.06     12.18 o 
  -3  12  12       52.72       57.54     12.12 o 
  -2  12  12      182.48      233.31     18.18 o 
  -1  12  12       38.65       40.14     12.03 o 
   0  12  12      277.22      347.47     19.53 o 
   1  12  12       37.75       26.66     10.90 o 
   2  12  12      172.08      221.14     23.43 o 
   3  12  12       56.59       66.58     13.53 o 
   4  12  12        7.03       17.42     12.84 o 
   5  12  12       65.67       51.59     15.01 o 
   6  12  12      142.25      132.69     18.28 o 
   7  12  12      145.52      178.91     27.57 o 
   8  12  12        0.55        2.50     13.40 o 
   9  12  12      211.12      234.67     25.23 o 
  10  12  12        8.82       -7.38     12.74 o 
  11  12  12       28.72        0.66     13.93 o 
  12  12  12        0.83        7.55     12.42 o 
 -11  13  12       29.25       29.86     14.90 o 
 -10  13  12       18.92        4.76     13.89 o 
  -9  13  12        4.54       -5.63     13.15 o 
  -8  13  12       11.60        5.67     13.52 o 
  -7  13  12       47.81       44.89     15.06 o 
  -6  13  12      206.48      206.93     19.51 o 
  -5  13  12      151.28      137.95     17.61 o 
  -4  13  12       55.01       64.08     14.55 o 
  -3  13  12       72.47       70.74     15.49 o 
  -2  13  12      292.56      312.35     21.35 o 
  -1  13  12       68.89       46.95     14.25 o 
   0  13  12      220.51      282.42     19.04 o 
   1  13  12       70.72       76.14     15.98 o 
   2  13  12      298.18      337.85     23.62 o 
   3  13  12       70.61       83.65     16.56 o 
   4  13  12       53.90       72.15     15.34 o 
   5  13  12      149.52      175.56     19.81 o 
   6  13  12      206.48      234.70     22.52 o 
   7  13  12       48.09       51.53     16.68 o 
   8  13  12       11.87        2.24     15.15 o 
   9  13  12        4.14        6.05     14.88 o 
  10  13  12       18.51       14.59     13.35 o 
  11  13  12       30.26       74.28     32.46 o 
 -10  14  12        8.78       64.98     41.20 o 
  -9  14  12       32.61       24.19     14.32 o 
  -8  14  12       51.72       51.39     15.78 o 
  -7  14  12      124.93      105.04     18.75 o 
  -6  14  12      174.58      182.86     24.28 o 
  -5  14  12      174.63      153.54     20.97 o 
  -4  14  12      268.26      252.02     24.00 o 
  -3  14  12        2.67      -13.59     14.27 o 
  -2  14  12      163.22      170.10     23.31 o 
  -1  14  12       34.87       42.40     14.80 o 
   0  14  12       78.86       81.49     16.08 o 
   1  14  12       36.75       41.98     17.94 o 
   2  14  12      165.58      163.46     19.73 o 
   3  14  12        2.29       -2.60     16.21 o 
   4  14  12      268.59      265.01     35.52 o 
   5  14  12      170.86      192.54     21.47 o 
   6  14  12      177.68      179.59     21.69 o 
   7  14  12      128.13      108.94     19.53 o 
   8  14  12       52.88       75.01     18.35 o 
   9  14  12       31.73        8.45     16.09 o 
  10  14  12        8.38       25.79     15.82 o 
  -8  15  12       41.92       63.88     18.57 o 
  -7  15  12        0.31        3.90     15.76 o 
  -6  15  12       40.01       36.70     16.87 o 
  -5  15  12       24.04       18.10     16.68 o 
  -4  15  12        4.58        2.94     15.79 o 
  -3  15  12      127.76       97.72     32.90 o 
  -2  15  12       53.55       43.07     17.67 o 
  -1  15  12        0.16       23.90     14.80 o 
   0  15  12      154.09      119.12     20.94 o 
   1  15  12        0.24       29.43     17.63 o 
   2  15  12       55.90       43.85     21.70 o 
   3  15  12      127.00      110.18     21.88 o 
   4  15  12        4.21        5.99     18.03 o 
   5  15  12       22.81       31.97     18.64 o 
   6  15  12       41.10       33.66     18.93 o 
   7  15  12        0.40        5.88     16.87 o 
   8  15  12       41.89       64.34     17.81 o 
  -6  16  12       15.81        8.82     20.91 o 
  -5  16  12       77.97       75.58     19.35 o 
  -4  16  12       41.51       12.72     16.47 o 
  -3  16  12       13.92       19.44     17.69 o 
  -2  16  12        9.77      -16.54     18.91 o 
  -1  16  12       36.08       59.93     25.08 o 
   0  16  12       41.42       25.71     20.67 o 
   1  16  12       35.52       56.01     21.60 o 
   2  16  12       10.06       12.68     20.40 o 
   3  16  12       13.14       16.57     26.69 o 
   4  16  12       42.61       70.27     21.02 o 
   5  16  12       80.12       66.83     20.53 o 
   6  16  12       16.24        0.23     17.06 o 
  -3  17  12        8.46        6.16     18.90 o 
  -2  17  12       53.01       60.71     24.99 o 
  -1  17  12        9.12       12.62     28.60 o 
   0  17  12        9.63        9.36     25.21 o 
   1  17  12        8.97        2.69     20.23 o 
   2  17  12       53.11       58.02     22.28 o 
   3  17  12        9.68       32.46     20.45 o 
   0   1  13       50.79       27.30      3.49 o 
   1   1  13     1460.62     1356.23     19.75 o 
  -1   2  13     2976.16     2629.04     37.67 o 
   0   2  13        5.65       12.07      3.81 o 
   1   2  13     3025.58     2673.05     37.81 o 
   2   2  13      255.60      358.56      8.82 o 
  -2   3  13      209.99      166.89      6.43 o 
  -1   3  13     4346.47     4773.69     61.35 o 
   0   3  13      921.78     1312.44     19.76 o 
   1   3  13     4459.94     4741.29     64.54 o 
   2   3  13      202.42      142.97      7.12 o 
   3   3  13     1665.97     1523.49     28.29 o 
  -3   4  13     1493.10     1255.18     23.65 o 
  -2   4  13     2453.10     2375.06     37.17 o 
  -1   4  13     6890.37     7291.85     88.30 o 
   0   4  13       34.31       31.96      4.31 o 
   1   4  13     6812.33     7325.42     97.22 o 
   2   4  13     2430.28     2403.04     39.59 o 
   3   4  13     1511.46     1240.29     19.67 o 
   4   4  13      397.79      341.76      8.84 o 
  -4   5  13     1381.25     1287.18     25.07 o 
  -3   5  13     5232.74     5178.33     82.30 o 
  -2   5  13     2367.81     2118.62     36.09 o 
  -1   5  13      263.15      285.47     11.93 o 
   0   5  13      123.54      139.97      6.45 o 
   1   5  13      271.13      314.17      9.16 o 
   2   5  13     2370.04     2123.06     30.03 o 
   3   5  13     5297.42     5141.80     60.90 o 
   4   5  13     1421.88     1308.84     19.69 o 
   5   5  13      157.47      179.66      7.85 o 
  -5   6  13      341.66      383.85     14.12 o 
  -4   6  13     2155.48     1933.62     33.09 o 
  -3   6  13      197.02      218.60     13.58 o 
  -2   6  13     2509.00     2517.49     38.22 o 
  -1   6  13     1394.19     1386.56     22.26 o 
   0   6  13       18.52       29.14      5.06 o 
   1   6  13     1418.64     1369.94     21.78 o 
   2   6  13     2476.71     2497.00     33.69 o 
   3   6  13      199.54      210.89     10.13 o 
   4   6  13     2157.48     1903.01     27.21 o 
   5   6  13      346.00      363.07     13.42 o 
   6   6  13       53.88       61.66      9.10 o 
  -6   7  13        1.94        6.37      8.33 o 
  -5   7  13      911.21      878.40     22.25 o 
  -4   7  13     2075.29     1898.70     38.54 o 
  -3   7  13       29.88       32.93      7.29 o 
  -2   7  13      187.81      233.56     14.78 o 
  -1   7  13     2550.47     2158.84     34.08 o 
   0   7  13     1343.68     1445.02     23.31 o 
   1   7  13     2562.35     2185.21     30.51 o 
   2   7  13      195.19      222.98      8.73 o 
   3   7  13       26.16       30.61      5.22 o 
   4   7  13     2041.46     1840.55     31.42 o 
   5   7  13      922.45      889.28     19.96 o 
   6   7  13        2.63        8.59      8.53 o 
   7   7  13       76.38       75.61     12.57 o 
  -7   8  13      407.56      437.59     20.47 o 
  -6   8  13       77.39       74.52     12.27 o 
  -5   8  13      199.83      220.06     13.32 o 
  -4   8  13       67.74      103.74     10.21 o 
  -3   8  13      498.54      423.49     18.07 o 
  -2   8  13      245.72      268.31     13.40 o 
  -1   8  13      199.33      200.94     13.48 o 
   0   8  13      945.01      909.04     18.63 o 
   1   8  13      203.69      205.21      8.54 o 
   2   8  13      237.41      264.86      9.97 o 
   3   8  13      488.20      399.31     11.68 o 
   4   8  13       69.12      119.20     11.05 o 
   5   8  13      197.41      186.88     12.99 o 
   6   8  13       80.07       74.33     11.92 o 
   7   8  13      389.87      407.40     20.34 o 
   8   8  13       38.91       89.37     13.81 o 
  -8   9  13       64.09       53.78     13.57 o 
  -7   9  13      148.84      197.82     16.56 o 
  -6   9  13       96.84      101.91     13.90 o 
  -5   9  13      492.89      519.08     26.06 o 
  -4   9  13       10.99       13.65      9.01 o 
  -3   9  13      443.28      444.36     18.56 o 
  -2   9  13      224.48      234.33     12.88 o 
  -1   9  13      459.58      434.90     13.46 o 
   0   9  13      106.38       81.95      7.94 o 
   1   9  13      448.20      430.00     17.57 o 
   2   9  13      231.87      241.72     11.31 o 
   3   9  13      440.86      422.24     15.29 o 
   4   9  13       12.27       18.54      9.48 o 
   5   9  13      508.95      545.06     19.34 o 
   6   9  13       97.14      112.23     13.86 o 
   7   9  13      151.96      187.63     16.60 o 
   8   9  13       65.35       78.51     13.94 o 
   9   9  13       30.73        4.74     12.40 o 
  -9  10  13       81.65       80.95     14.10 o 
  -8  10  13      101.36       87.45     17.09 o 
  -7  10  13      185.01      195.47     16.93 o 
  -6  10  13       41.80       41.52     12.94 o 
  -5  10  13      382.77      348.78     19.50 o 
  -4  10  13      419.70      367.72     17.37 o 
  -3  10  13      524.58      470.38     18.07 o 
  -2  10  13      352.63      399.36     16.91 o 
  -1  10  13      497.89      542.75     23.93 o 
   0  10  13       14.20       41.84      8.91 o 
   1  10  13      503.96      534.21     25.11 o 
   2  10  13      360.55      387.86     15.34 o 
   3  10  13      520.28      478.84     18.93 o 
   4  10  13      431.77      387.34     22.23 o 
   5  10  13      393.86      378.36     22.67 o 
   6  10  13       39.77       50.68     12.79 o 
   7  10  13      183.57      217.70     17.58 o 
   8  10  13      103.59       84.17     14.76 o 
   9  10  13       82.17       65.85     13.27 o 
  10  10  13        7.10        3.70     12.08 o 
 -10  11  13       13.75       25.31     13.80 o 
  -9  11  13      157.67      159.20     21.56 o 
  -8  11  13       84.10       74.75     14.73 o 
  -7  11  13      145.61      142.66     16.26 o 
  -6  11  13       35.47       25.43     12.54 o 
  -5  11  13      258.17      246.44     17.80 o 
  -4  11  13      290.03      253.01     15.73 o 
  -3  11  13      920.96      808.61     23.50 o 
  -2  11  13      963.16      927.16     27.34 o 
  -1  11  13      519.28      453.71     19.81 o 
   0  11  13       13.45       43.33     10.71 o 
   1  11  13      514.29      456.94     20.23 o 
   2  11  13      954.71      867.76     24.51 o 
   3  11  13      919.60      837.76     26.51 o 
   4  11  13      290.86      266.36     18.34 o 
   5  11  13      266.58      286.92     23.38 o 
   6  11  13       34.65       44.48     13.38 o 
   7  11  13      143.31      154.70     16.70 o 
   8  11  13       84.62       78.94     14.74 o 
   9  11  13      156.59      157.89     19.02 o 
  10  11  13       13.07       10.16     12.32 o 
  11  11  13       37.69       15.84     13.15 o 
 -11  12  13       22.54       10.92     13.09 o 
 -10  12  13        3.47        8.40     13.37 o 
  -9  12  13       32.78       45.58     15.22 o 
  -8  12  13       74.25       68.97     14.61 o 
  -7  12  13       11.46        4.26     12.42 o 
  -6  12  13       94.67       87.38     15.38 o 
  -5  12  13      105.84       92.51     14.93 o 
  -4  12  13      304.52      336.78     22.45 o 
  -3  12  13       17.03       21.77     11.70 o 
  -2  12  13       28.05       42.92     12.33 o 
  -1  12  13       99.99       97.94     19.25 o 
   0  12  13      484.51      479.90     21.85 o 
   1  12  13      100.78      132.01     13.65 o 
   2  12  13       27.21       25.80     11.72 o 
   3  12  13       15.94       17.41     12.11 o 
   4  12  13      295.19      382.35     22.82 o 
   5  12  13      107.70       76.51     15.92 o 
   6  12  13       94.52       75.05     16.81 o 
   7  12  13       12.31       15.22     14.37 o 
   8  12  13       70.75       75.40     16.38 o 
   9  12  13       32.80       47.19     14.87 o 
  10  12  13        3.33        4.91     14.53 o 
  11  12  13       22.82        1.96     13.44 o 
  12  12  13       22.96        9.59     12.95 o 
 -11  13  13       30.90       14.47     13.27 o 
 -10  13  13       96.14       70.50     17.00 o 
  -9  13  13       20.69        0.48     13.73 o 
  -8  13  13        4.05       -9.60     13.77 o 
  -7  13  13      163.30      128.33     17.30 o 
  -6  13  13      174.70      181.47     20.24 o 
  -5  13  13      149.66      175.45     19.27 o 
  -4  13  13      179.36      195.68     19.34 o 
  -3  13  13      125.11      114.73     16.98 o 
  -2  13  13      358.60      378.86     23.53 o 
  -1  13  13      155.08      200.75     18.80 o 
   0  13  13       70.28       81.19     13.68 o 
   1  13  13      157.03      191.94     20.01 o 
   2  13  13      365.33      398.60     25.28 o 
   3  13  13      124.23      122.34     18.86 o 
   4  13  13      178.93      191.63     18.21 o 
   5  13  13      154.76      176.47     20.55 o 
   6  13  13      173.12      188.96     24.23 o 
   7  13  13      168.38      169.02     21.53 o 
   8  13  13        3.83       -2.28     15.05 o 
   9  13  13       22.45       10.88     14.26 o 
  10  13  13       93.49       79.86     17.41 o 
  11  13  13       31.76       35.24     16.43 o 
 -10  14  13       12.26      -13.52     13.52 o 
  -9  14  13       14.15       16.26     14.83 o 
  -8  14  13       11.47       26.67     17.11 o 
  -7  14  13       13.77       30.79     17.06 o 
  -6  14  13       50.92       64.59     17.86 o 
  -5  14  13       52.38       60.85     16.57 o 
  -4  14  13      244.79      210.07     30.37 o 
  -3  14  13        4.94      -11.38     15.85 o 
  -2  14  13       15.04        9.14     15.58 o 
  -1  14  13       21.06       23.79     14.44 o 
   0  14  13       35.81       40.12     14.69 o 
   1  14  13       22.48       26.56     17.08 o 
   2  14  13       14.88       25.93     15.61 o 
   3  14  13        4.76        1.78     15.00 o 
   4  14  13      242.21      293.66     27.40 o 
   5  14  13       51.26       75.27     17.98 o 
   6  14  13       52.63       73.54     17.97 o 
   7  14  13       14.29       24.42     17.14 o 
   8  14  13       11.49       26.43     16.13 o 
   9  14  13       14.62        3.84     15.45 o 
  10  14  13       12.17       24.47     15.38 o 
  -8  15  13       68.18       85.64     19.66 o 
  -7  15  13       61.05       75.27     19.12 o 
  -6  15  13       45.51       53.65     20.14 o 
  -5  15  13       10.36       24.57     17.41 o 
  -4  15  13       65.85       64.73     18.98 o 
  -3  15  13        6.76        0.26     16.37 o 
  -2  15  13       54.91       28.55     16.91 o 
  -1  15  13       35.19       44.76     15.96 o 
   0  15  13       29.70       44.60     19.01 o 
   1  15  13       36.31       41.33     19.20 o 
   2  15  13       52.97       41.99     18.90 o 
   3  15  13        7.01       22.39     17.97 o 
   4  15  13       62.68       58.33     20.64 o 
   5  15  13       10.76       26.22     19.27 o 
   6  15  13       44.16       58.69     20.18 o 
   7  15  13       60.56       53.40     17.21 o 
   8  15  13       66.56      104.80     19.59 o 
  -6  16  13       15.61        9.30     17.13 o 
  -5  16  13       73.64       63.83     19.40 o 
  -4  16  13       10.49       16.75     16.24 o 
  -3  16  13       20.21       18.13     21.09 o 
  -2  16  13       96.13       73.71     19.74 o 
  -1  16  13       69.98       74.59     22.68 o 
   0  16  13        0.75       14.63     19.84 o 
   1  16  13       69.67       60.71     22.67 o 
   2  16  13       97.02       89.33     24.91 o 
   3  16  13       19.72       16.43     18.78 o 
   4  16  13       10.44        8.84     18.18 o 
   5  16  13       76.58       62.37     21.54 o 
   6  16  13       16.60        3.28     17.41 o 
  -3  17  13       13.04       -6.93     23.10 o 
  -2  17  13       23.10       10.85     22.28 o 
  -1  17  13       18.96       10.01     23.00 o 
   0  17  13        3.52      -11.19     37.08 o 
   1  17  13       18.58       49.53     27.82 o 
   2  17  13       23.69       57.20     22.03 o 
   3  17  13       13.43        1.59     39.25 o 
   0   1  14      100.00      131.84      8.85 o 
   1   1  14     2886.32     2429.39     32.83 o 
  -1   2  14     3831.36     3965.08     54.69 o 
   0   2  14     1402.82      956.55     15.31 o 
   1   2  14     3773.56     3981.97     51.72 o 
   2   2  14     1460.10     1556.57     24.38 o 
  -2   3  14     4191.34     3569.67     47.32 o 
  -1   3  14     2930.23     2929.91     40.07 o 
   0   3  14     3419.49     3041.42     40.78 o 
   1   3  14     3010.89     3013.75     42.25 o 
   2   3  14     4227.66     3538.83     53.10 o 
   3   3  14      277.26      373.74     18.72 o 
  -3   4  14      329.92      373.60     10.98 o 
  -2   4  14     1345.56     1252.99     20.29 o 
  -1   4  14     1511.78     1468.92     26.26 o 
   0   4  14      337.86      348.66      8.77 o 
   1   4  14     1524.40     1383.58     25.14 o 
   2   4  14     1387.67     1234.16     21.82 o 
   3   4  14      326.18      367.66     10.29 o 
   4   4  14     5239.50     5458.03     75.10 o 
  -4   5  14       27.89       31.57      6.88 o 
  -3   5  14     1736.95     1809.19     33.38 o 
  -2   5  14     7023.79     6638.44     90.13 o 
  -1   5  14      879.96      626.53     12.90 o 
   0   5  14      765.50      576.39     11.90 o 
   1   5  14      889.19      648.85     12.51 o 
   2   5  14     6969.84     6458.56     83.12 o 
   3   5  14     1758.01     1798.81     24.17 o 
   4   5  14       23.89       24.74      4.24 o 
   5   5  14     1386.42     1039.50     20.99 o 
  -5   6  14      726.98      678.15     18.56 o 
  -4   6  14      790.95      717.72     18.24 o 
  -3   6  14      581.80      561.88     21.66 o 
  -2   6  14     1305.30     1419.94     24.14 o 
  -1   6  14      786.32      725.77     14.35 o 
   0   6  14     3542.20     3049.01     42.38 o 
   1   6  14      756.78      721.31     13.98 o 
   2   6  14     1291.49     1352.81     20.69 o 
   3   6  14      588.59      547.92     10.67 o 
   4   6  14      790.43      719.77     13.57 o 
   5   6  14      745.63      703.65     18.77 o 
   6   6  14       80.62       72.14      9.45 o 
  -6   7  14       67.10       64.34     12.69 o 
  -5   7  14       34.24       44.59      9.29 o 
  -4   7  14      195.00      201.95     13.35 o 
  -3   7  14     2956.60     2561.24     45.75 o 
  -2   7  14     1645.86     1513.34     26.17 o 
  -1   7  14      251.92      304.56     11.15 o 
   0   7  14      927.51     1109.82     19.39 o 
   1   7  14      245.83      284.58     14.49 o 
   2   7  14     1652.91     1510.05     22.98 o 
   3   7  14     2954.50     2587.21     37.69 o 
   4   7  14      184.15      205.41     13.29 o 
   5   7  14       38.87       61.38      8.35 o 
   6   7  14       75.15       77.02     10.31 o 
   7   7  14       55.54       62.45     11.98 o 
  -7   8  14      128.76      132.11     14.76 o 
  -6   8  14      333.85      365.22     18.42 o 
  -5   8  14      192.50      201.60     13.22 o 
  -4   8  14      675.12      611.51     18.38 o 
  -3   8  14      377.80      361.83     14.43 o 
  -2   8  14     2322.06     2314.18     42.24 o 
  -1   8  14      230.30      282.33     11.67 o 
   0   8  14      511.03      409.61     11.64 o 
   1   8  14      225.36      265.62      9.47 o 
   2   8  14     2326.08     2318.80     36.96 o 
   3   8  14      374.60      375.97     12.39 o 
   4   8  14      699.52      624.46     17.12 o 
   5   8  14      205.47      219.62     13.62 o 
   6   8  14      334.14      366.09     18.70 o 
   7   8  14      129.21      151.13     14.94 o 
   8   8  14       95.51      119.29     15.26 o 
  -8   9  14      126.95      114.99     15.29 o 
  -7   9  14      741.73      693.69     24.48 o 
  -6   9  14      214.62      231.45     16.51 o 
  -5   9  14       75.34       81.42     11.96 o 
  -4   9  14      163.37      188.57     17.57 o 
  -3   9  14     1047.43      955.20     23.83 o 
  -2   9  14      381.62      386.81     19.48 o 
  -1   9  14      123.33      107.22      8.90 o 
   0   9  14      275.04      295.42     12.83 o 
   1   9  14      125.90      104.86      9.25 o 
   2   9  14      378.48      382.49     13.90 o 
   3   9  14     1042.96      989.10     20.99 o 
   4   9  14      161.23      197.52     22.41 o 
   5   9  14       69.76       73.25     11.44 o 
   6   9  14      215.27      257.49     17.38 o 
   7   9  14      737.73      689.40     32.30 o 
   8   9  14      124.97      140.97     15.49 o 
   9   9  14       48.86       55.99     13.79 o 
  -9  10  14      175.65      149.61     20.46 o 
  -8  10  14       44.42       39.73     15.22 o 
  -7  10  14       48.95       42.88     13.07 o 
  -6  10  14      167.94      168.13     16.43 o 
  -5  10  14       84.72       80.78     13.44 o 
  -4  10  14       57.37       52.46     10.96 o 
  -3  10  14      286.85      248.09     14.50 o 
  -2  10  14     1199.70     1096.88     26.34 o 
  -1  10  14     2058.17     1777.68     34.12 o 
   0  10  14      355.91      408.24     18.43 o 
   1  10  14     2050.13     1849.74     37.28 o 
   2  10  14     1204.69     1130.95     25.52 o 
   3  10  14      295.10      267.05     15.55 o 
   4  10  14       57.65       59.38     11.65 o 
   5  10  14       83.79       98.91     14.82 o 
   6  10  14      169.05      168.49     18.98 o 
   7  10  14       47.90       32.81     12.76 o 
   8  10  14       47.10       23.56     12.77 o 
   9  10  14      177.44      149.13     18.51 o 
  10  10  14        4.89       -1.65     11.55 o 
 -10  11  14       12.89       -2.37     12.60 o 
  -9  11  14       30.87       41.75     14.12 o 
  -8  11  14      148.06      148.82     23.26 o 
  -7  11  14      116.66       99.51     14.66 o 
  -6  11  14       60.55       60.66     13.48 o 
  -5  11  14       24.67       42.21     12.07 o 
  -4  11  14      221.51      206.45     15.13 o 
  -3  11  14      229.37      269.96     15.91 o 
  -2  11  14      873.24      819.11     25.50 o 
  -1  11  14       36.32       50.15     12.76 o 
   0  11  14      228.96      234.99     14.55 o 
   1  11  14       33.30       30.52     10.29 o 
   2  11  14      872.47      813.68     26.72 o 
   3  11  14      231.11      268.43     18.22 o 
   4  11  14      215.74      208.17     16.79 o 
   5  11  14       26.96       51.73     13.40 o 
   6  11  14       55.28       56.94     13.92 o 
   7  11  14      122.30      127.83     16.24 o 
   8  11  14      145.31      151.14     16.77 o 
   9  11  14       30.87       42.63     13.95 o 
  10  11  14       13.34        2.16     12.99 o 
  11  11  14       72.49       24.95     12.79 o 
 -11  12  14        4.02        1.53     12.92 o 
 -10  12  14       31.65       16.30     13.31 o 
  -9  12  14       66.16       53.95     15.35 o 
  -8  12  14        3.43        2.63     13.24 o 
  -7  12  14        0.65       -8.52     12.07 o 
  -6  12  14       10.99        0.02     12.14 o 
  -5  12  14       62.09       90.33     14.46 o 
  -4  12  14      122.48      119.02     16.61 o 
  -3  12  14       22.54       25.31     11.83 o 
  -2  12  14       29.67       36.88     13.81 o 
  -1  12  14      214.87      214.08     23.39 o 
   0  12  14       47.86       24.22     11.90 o 
   1  12  14      215.39      224.28     17.44 o 
   2  12  14       28.27       39.03     13.56 o 
   3  12  14       23.23       24.54     12.09 o 
   4  12  14      126.12      125.39     15.44 o 
   5  12  14       61.75       63.97     15.08 o 
   6  12  14       11.23       19.84     14.49 o 
   7  12  14        0.53        2.68     14.18 o 
   8  12  14        3.40       10.57     14.39 o 
   9  12  14       64.80       38.15     15.73 o 
  10  12  14       31.15       14.68     13.90 o 
  11  12  14        4.25        9.88     14.06 o 
  12  12  14        3.88       14.71     15.46 o 
 -11  13  14       13.46       39.49     14.30 o 
 -10  13  14       10.70       -0.79     13.30 o 
  -9  13  14       18.95       -0.91     14.02 o 
  -8  13  14       41.15       30.34     14.18 o 
  -7  13  14       18.62       17.50     13.75 o 
  -6  13  14      163.16      166.95     20.20 o 
  -5  13  14       73.93       82.73     16.66 o 
  -4  13  14       25.90       49.43     14.48 o 
  -3  13  14      139.02      150.19     20.93 o 
  -2  13  14       27.27       50.70     15.20 o 
  -1  13  14       13.57       30.77     13.92 o 
   0  13  14      166.92      162.13     20.62 o 
   1  13  14       15.54       12.08     14.23 o 
   2  13  14       28.00       38.63     15.62 o 
   3  13  14      131.76      140.62     17.03 o 
   4  13  14       25.65       57.84     14.80 o 
   5  13  14       73.24       87.42     17.97 o 
   6  13  14      163.74      191.69     21.32 o 
   7  13  14       17.10       22.42     15.39 o 
   8  13  14       40.76       28.80     15.58 o 
   9  13  14       18.51       16.19     14.91 o 
  10  13  14       11.29        6.31     14.71 o 
  11  13  14       13.87       39.24     15.65 o 
  -9  14  14       13.02       17.79     14.44 o 
  -8  14  14       31.79       41.33     18.11 o 
  -7  14  14       13.11       13.30     16.36 o 
  -6  14  14      130.54      131.57     20.16 o 
  -5  14  14       28.26       25.60     17.50 o 
  -4  14  14      179.19      160.37     25.04 o 
  -3  14  14       77.98       70.83     18.69 o 
  -2  14  14        5.47        4.41     14.14 o 
  -1  14  14      107.25      132.25     20.47 o 
   0  14  14        8.03       17.60     14.26 o 
   1  14  14      107.47      116.70     18.90 o 
   2  14  14        6.05        8.73     15.11 o 
   3  14  14       78.92       96.32     19.30 o 
   4  14  14      173.67      217.51     23.00 o 
   5  14  14       28.32       19.92     15.81 o 
   6  14  14      127.77      133.77     20.45 o 
   7  14  14       12.87        4.69     16.54 o 
   8  14  14       32.12       53.13     17.67 o 
   9  14  14       12.75       19.53     15.81 o 
  -8  15  14       36.67        8.46     16.61 o 
  -7  15  14       22.39       11.87     19.22 o 
  -6  15  14       28.37        2.92     18.34 o 
  -5  15  14       23.77       36.43     18.19 o 
  -4  15  14        9.78       14.74     16.32 o 
  -3  15  14      116.71      112.23     20.83 o 
  -2  15  14        5.81       20.41     20.54 o 
  -1  15  14       29.65       46.52     15.78 o 
   0  15  14       95.04       96.30     20.27 o 
   1  15  14       28.13       20.56     18.61 o 
   2  15  14        5.46        7.95     16.35 o 
   3  15  14      118.55      135.08     22.80 o 
   4  15  14        9.08        9.05     17.67 o 
   5  15  14       23.88       26.78     18.33 o 
   6  15  14       28.96       47.75     20.01 o 
   7  15  14       22.30       43.92     17.31 o 
   8  15  14       36.76       31.27     16.42 o 
  -6  16  14       54.75       89.63     25.23 o 
  -5  16  14       65.38       45.28     19.82 o 
  -4  16  14       38.83       37.02     17.59 o 
  -3  16  14        2.79       10.03     20.53 o 
  -2  16  14       34.56       42.39     18.27 o 
  -1  16  14       97.08       95.17     24.83 o 
   0  16  14      105.19       80.37     25.36 o 
   1  16  14       95.59      100.54     24.58 o 
   2  16  14       33.08       23.91     22.69 o 
   3  16  14        2.63       32.13     19.79 o 
   4  16  14       37.71       60.42     21.67 o 
   5  16  14       67.00       57.06     19.13 o 
   6  16  14       55.17       54.72     20.01 o 
  -2  17  14       40.45       35.63     38.02 o 
  -1  17  14        0.58       24.67     27.08 o 
   0  17  14       61.87       76.79     28.35 o 
   1  17  14        0.67       30.99     20.16 o 
   2  17  14       41.30       58.58     23.58 o 
   0   1  15     6481.39     6999.37     88.07 o 
   1   1  15     4812.78     4430.58     57.28 o 
  -1   2  15      979.69      989.83     15.95 o 
   0   2  15      692.20      730.75     12.77 o 
   1   2  15      992.78      990.71     18.60 o 
   2   2  15     3456.83     3285.82     46.48 o 
  -2   3  15     1651.59     1545.52     23.66 o 
  -1   3  15     4020.04     3695.82     48.70 o 
   0   3  15     1096.50     1129.18     17.94 o 
   1   3  15     3962.83     3613.32     50.93 o 
   2   3  15     1675.08     1597.89     26.72 o 
   3   3  15    22075.43    20417.69    264.27 o 
  -3   4  15       48.00       39.36      5.44 o 
  -2   4  15      932.65      950.16     19.21 o 
  -1   4  15     7758.45     7918.52     95.95 o 
   0   4  15      553.10      575.51     11.82 o 
   1   4  15     7849.43     8078.01    100.91 o 
   2   4  15      946.56      979.16     24.59 o 
   3   4  15       47.41       45.50      6.40 o 
   4   4  15      515.28      439.07     14.77 o 
  -4   5  15     3073.72     2828.03     62.09 o 
  -3   5  15     3408.37     3108.90     48.63 o 
  -2   5  15      378.49      487.97     21.31 o 
  -1   5  15     1565.68     1601.48     24.59 o 
   0   5  15      681.22      703.22     13.69 o 
   1   5  15     1559.24     1587.69     24.18 o 
   2   5  15      399.52      467.90     20.13 o 
   3   5  15     3359.47     3065.69     42.52 o 
   4   5  15     3046.33     2809.21     43.60 o 
   5   5  15       53.90       64.34      8.00 o 
  -5   6  15      449.22      469.57     15.68 o 
  -4   6  15      325.24      353.14     13.44 o 
  -3   6  15      799.30      809.70     19.45 o 
  -2   6  15      231.26      263.69     10.06 o 
  -1   6  15      244.45      331.96     26.38 o 
   0   6  15     3981.03     3788.56     51.40 o 
   1   6  15      277.41      396.31     26.38 o 
   2   6  15      224.97      250.08      8.00 o 
   3   6  15      783.64      791.32     21.56 o 
   4   6  15      331.94      353.06     10.21 o 
   5   6  15      452.94      485.03     14.44 o 
   6   6  15      966.67      784.55     20.78 o 
  -6   7  15      826.80      683.96     20.27 o 
  -5   7  15       44.17       45.97      9.05 o 
  -4   7  15      226.37      316.53     21.29 o 
  -3   7  15      453.44      486.44     31.01 o 
  -2   7  15      483.93      477.57     23.22 o 
  -1   7  15      236.62      260.26     11.37 o 
   0   7  15     1006.77      870.53     16.69 o 
   1   7  15      236.22      257.59     16.70 o 
   2   7  15      493.70      488.05     14.30 o 
   3   7  15      462.95      491.47     18.58 o 
   4   7  15      231.76      338.27     22.95 o 
   5   7  15       42.67       47.73      8.36 o 
   6   7  15      817.79      683.50     21.43 o 
   7   7  15      136.70      166.42     14.67 o 
  -7   8  15      251.60      227.36     18.58 o 
  -6   8  15        1.54       16.00     11.02 o 
  -5   8  15      153.67      130.27     11.69 o 
  -4   8  15      409.42      427.65     18.04 o 
  -3   8  15      387.98      364.39     14.88 o 
  -2   8  15      351.58      393.95     15.52 o 
  -1   8  15      160.93      191.59      9.88 o 
   0   8  15        8.62        4.96      5.71 o 
   1   8  15      157.64      199.64     10.70 o 
   2   8  15      351.29      378.65     14.93 o 
   3   8  15      388.26      379.47     13.08 o 
   4   8  15      411.26      445.86     15.34 o 
   5   8  15      153.54      156.41     12.60 o 
   6   8  15        2.46       22.42     11.30 o 
   7   8  15      249.52      232.42     17.10 o 
   8   8  15      257.73      334.70     18.85 o 
  -8   9  15      159.57      151.05     15.53 o 
  -7   9  15        6.90       12.54     11.45 o 
  -6   9  15      173.85      193.23     15.93 o 
  -5   9  15      691.25      705.49     27.00 o 
  -4   9  15     1272.89     1165.36     27.95 o 
  -3   9  15      321.02      320.11     15.26 o 
  -2   9  15      286.32      265.03     13.57 o 
  -1   9  15       60.43       63.37      8.27 o 
   0   9  15        0.07        2.55      7.21 o 
   1   9  15       66.96       66.71      8.86 o 
   2   9  15      284.90      285.39     11.40 o 
   3   9  15      316.05      347.90     13.95 o 
   4   9  15     1284.54     1167.03     32.22 o 
   5   9  15      696.28      731.02     22.15 o 
   6   9  15      177.51      186.71     16.20 o 
   7   9  15        6.51        1.90     11.65 o 
   8   9  15      159.83      147.63     16.14 o 
   9   9  15       36.46       44.29     12.55 o 
  -9  10  15       54.54       27.52     12.48 o 
  -8  10  15       50.64       57.72     13.82 o 
  -7  10  15       65.95       77.78     14.18 o 
  -6  10  15      297.90      315.11     21.18 o 
  -5  10  15      713.41      688.41     23.89 o 
  -4  10  15      125.88      154.36     13.34 o 
  -3  10  15     1368.85     1167.15     28.43 o 
  -2  10  15       95.60      146.04     12.37 o 
  -1  10  15       87.04      127.03     11.29 o 
   0  10  15       40.23       38.81     11.33 o 
   1  10  15       85.19       97.97     12.65 o 
   2  10  15       92.11      162.48     12.29 o 
   3  10  15     1385.45     1155.87     28.32 o 
   4  10  15      124.86      129.62     13.43 o 
   5  10  15      728.78      696.52     22.33 o 
   6  10  15      301.23      308.27     19.33 o 
   7  10  15       64.23       79.74     14.01 o 
   8  10  15       51.50       47.70     13.39 o 
   9  10  15       56.33       37.30     12.97 o 
  10  10  15        0.03       -5.76     11.60 o 
 -10  11  15       20.27       13.68     12.79 o 
  -9  11  15       32.20       39.97     13.42 o 
  -8  11  15       50.05       35.54     13.13 o 
  -7  11  15        0.69       10.01     12.16 o 
  -6  11  15      416.37      442.64     22.73 o 
  -5  11  15      678.60      587.92     23.48 o 
  -4  11  15     1205.84     1152.28     29.22 o 
  -3  11  15       26.77       47.29     10.68 o 
  -2  11  15        0.70        6.99     11.13 o 
  -1  11  15       96.61      119.04     15.50 o 
   0  11  15       11.88       29.48     10.51 o 
   1  11  15       95.79      105.42     13.58 o 
   2  11  15        0.14       16.79     10.43 o 
   3  11  15       31.96       46.27     12.96 o 
   4  11  15     1189.26     1164.32     32.55 o 
   5  11  15      685.93      563.52     25.64 o 
   6  11  15      411.63      434.21     24.96 o 
   7  11  15        0.74       15.54     13.12 o 
   8  11  15       50.73       36.44     14.10 o 
   9  11  15       31.57       30.45     13.69 o 
  10  11  15       21.10       15.50     12.05 o 
  11  11  15        0.11       -7.92     12.38 o 
 -11  12  15       42.01       38.43     13.22 o 
 -10  12  15        0.74       -5.64     12.05 o 
  -9  12  15       29.45       25.69     13.78 o 
  -8  12  15       43.27       51.23     14.41 o 
  -7  12  15        4.26      -11.03     12.58 o 
  -6  12  15       41.30       57.43     15.04 o 
  -5  12  15      111.45      112.57     16.09 o 
  -4  12  15      134.70      121.92     16.71 o 
  -3  12  15      255.98      250.18     17.94 o 
  -2  12  15      108.50      113.75     16.66 o 
  -1  12  15       43.03       52.83     14.28 o 
   0  12  15       11.16       17.63     13.75 o 
   1  12  15       40.72       51.10     12.54 o 
   2  12  15      106.97      136.20     15.56 o 
   3  12  15      251.27      287.61     19.39 o 
   4  12  15      138.18      146.75     16.31 o 
   5  12  15      105.38      108.53     17.44 o 
   6  12  15       44.24       51.73     15.31 o 
   7  12  15        4.91        1.41     14.94 o 
   8  12  15       42.85       55.88     15.78 o 
   9  12  15       27.43       29.46     14.58 o 
  10  12  15        0.67      -14.09     14.09 o 
  11  12  15       40.25       29.35     13.05 o 
  12  12  15        0.54        9.79     12.27 o 
 -11  13  15       55.87       39.52     14.00 o 
 -10  13  15       13.63       -7.89     12.94 o 
  -9  13  15        1.87       -6.43     13.45 o 
  -8  13  15        9.91       12.11     13.56 o 
  -7  13  15       13.58       16.75     14.16 o 
  -6  13  15       69.95       97.84     18.31 o 
  -5  13  15       52.11       70.34     16.16 o 
  -4  13  15      284.08      238.93     30.53 o 
  -3  13  15      118.75      112.59     19.10 o 
  -2  13  15      129.74      168.48     18.69 o 
  -1  13  15       13.92       31.16     14.31 o 
   0  13  15       55.28       52.03     16.80 o 
   1  13  15       12.60       11.63     14.21 o 
   2  13  15      129.56      191.41     21.03 o 
   3  13  15      114.65      144.07     17.09 o 
   4  13  15      284.69      266.92     20.79 o 
   5  13  15       51.39       49.08     16.14 o 
   6  13  15       69.17      105.42     19.05 o 
   7  13  15       13.44       21.93     15.99 o 
   8  13  15       10.24       33.01     15.78 o 
   9  13  15        1.81       -0.60     13.58 o 
  10  13  15       13.88       10.96     14.85 o 
  11  13  15       55.75       36.67     14.98 o 
  -9  14  15       12.29       -2.08     14.24 o 
  -8  14  15      110.56      152.02     21.99 o 
  -7  14  15       20.95        1.17     16.49 o 
  -6  14  15       86.88       88.75     27.64 o 
  -5  14  15      173.16      157.73     22.35 o 
  -4  14  15       36.53       39.00     17.48 o 
  -3  14  15       25.67       26.06     16.94 o 
  -2  14  15       89.71      122.65     20.65 o 
  -1  14  15       42.42       46.46     17.90 o 
   0  14  15      108.24      122.96     20.61 o 
   1  14  15       42.57       40.34     16.05 o 
   2  14  15       86.28       79.92     18.02 o 
   3  14  15       26.06       67.93     17.72 o 
   4  14  15       35.53       37.44     17.71 o 
   5  14  15      174.46      129.75     20.12 o 
   6  14  15       90.00       93.50     18.20 o 
   7  14  15       20.67        5.00     16.08 o 
   8  14  15      111.03      134.81     21.20 o 
   9  14  15       12.58       17.32     15.77 o 
  -8  15  15        7.85        1.92     19.08 o 
  -7  15  15       29.68       20.68     18.07 o 
  -6  15  15      120.08      129.04     23.35 o 
  -5  15  15       61.51       57.14     18.96 o 
  -4  15  15      115.13       96.39     20.36 o 
  -3  15  15       14.44       19.54     19.83 o 
  -2  15  15       34.39       21.09     21.56 o 
  -1  15  15       19.47       10.26     14.84 o 
   0  15  15       69.54       69.15     20.01 o 
   1  15  15       19.15       23.66     18.90 o 
   2  15  15       36.87       48.41     17.45 o 
   3  15  15       13.87       13.72     16.64 o 
   4  15  15      116.80       99.64     22.35 o 
   5  15  15       60.64      104.31     22.91 o 
   6  15  15      119.94      144.14     24.01 o 
   7  15  15       29.37       59.11     18.30 o 
   8  15  15        7.83       52.91     18.86 o 
  -5  16  15       27.53       31.96     18.79 o 
  -4  16  15       14.48       -4.43     18.33 o 
  -3  16  15       50.01       22.27     21.48 o 
  -2  16  15       35.64       13.44     16.48 o 
  -1  16  15        1.47       20.15     26.25 o 
   0  16  15        0.59      -17.55     18.07 o 
   1  16  15        1.74       13.12     25.33 o 
   2  16  15       34.59       43.46     22.50 o 
   3  16  15       50.20       49.43     20.33 o 
   4  16  15       14.53       31.99     19.03 o 
   5  16  15       27.18       53.74     21.85 o 
  -1  17  15       10.75       16.85     25.64 o 
   0  17  15       78.04      112.54     36.14 o 
   1  17  15       10.56       48.16     22.35 o 
   0   0  16    11417.32    11036.17    310.30 o 
   0   1  16     3930.38     3764.19     49.44 o 
   1   1  16     1023.85     1048.53     16.71 o 
  -1   2  16     5404.19     5172.90     67.37 o 
   0   2  16      605.07      608.78     14.36 o 
   1   2  16     5417.68     5309.80     67.52 o 
   2   2  16    14246.39    13210.10    172.61 o 
  -2   3  16     4337.99     4344.21     56.99 o 
  -1   3  16     1262.55     1369.74     21.25 o 
   0   3  16      356.12      387.09     14.60 o 
   1   3  16     1260.52     1305.16     22.85 o 
   2   3  16     4360.76     4252.73     63.57 o 
   3   3  16       55.92      115.23      8.11 o 
  -3   4  16      123.97      151.58     11.13 o 
  -2   4  16     9045.13     8617.82    109.68 o 
  -1   4  16    11028.79    10050.17    120.64 o 
   0   4  16     1903.44     1839.00     27.16 o 
   1   4  16    11052.79    10250.31    126.92 o 
   2   4  16     9078.98     8681.49    114.98 o 
   3   4  16      131.45      154.09      8.18 o 
   4   4  16     6822.88     5939.92     81.60 o 
  -4   5  16     1334.91     1367.38     25.61 o 
  -3   5  16      576.87      474.20     13.07 o 
  -2   5  16     1301.53     1160.77     21.83 o 
  -1   5  16      232.43      225.88      8.36 o 
   0   5  16     2276.56     2105.98     30.77 o 
   1   5  16      233.13      221.34     10.23 o 
   2   5  16     1353.46     1298.89     22.59 o 
   3   5  16      577.65      493.61     11.19 o 
   4   5  16     1316.92     1363.87     23.92 o 
   5   5  16      184.31      209.62     12.17 o 
  -5   6  16     1316.93     1227.37     26.94 o 
  -4   6  16      120.04      168.49     10.87 o 
  -3   6  16       76.25       84.32      9.97 o 
  -2   6  16      747.10      663.03     15.14 o 
  -1   6  16      939.07     1111.80     19.26 o 
   0   6  16      777.30      711.32     14.93 o 
   1   6  16      899.98     1061.92     18.60 o 
   2   6  16      752.66      676.35     13.31 o 
   3   6  16       73.09       87.90      8.39 o 
   4   6  16      129.75      188.86      8.52 o 
   5   6  16     1323.64     1208.64     25.88 o 
   6   6  16     1185.89     1143.14     26.33 o 
  -6   7  16      126.89      140.89     12.27 o 
  -5   7  16      364.01      368.20     15.77 o 
  -4   7  16     1039.16      831.62     21.22 o 
  -3   7  16     1204.34      948.31     20.57 o 
  -2   7  16      668.73      621.98     22.44 o 
  -1   7  16     1032.10     1053.08     19.16 o 
   0   7  16      159.28      236.43      9.32 o 
   1   7  16     1017.00     1034.09     18.82 o 
   2   7  16      671.36      654.05     14.19 o 
   3   7  16     1213.63      997.00     20.04 o 
   4   7  16     1038.22      831.19     18.15 o 
   5   7  16      382.35      371.41     14.63 o 
   6   7  16      128.76      155.14     12.44 o 
   7   7  16      607.42      570.82     21.40 o 
  -7   8  16      326.40      368.52     23.88 o 
  -6   8  16      216.28      214.64     16.89 o 
  -5   8  16      342.79      316.59     15.74 o 
  -4   8  16       78.53      108.11     10.93 o 
  -3   8  16       27.30       25.31      7.72 o 
  -2   8  16       19.66       27.32      7.08 o 
  -1   8  16      577.50      506.83     13.86 o 
   0   8  16      237.06      292.63     10.68 o 
   1   8  16      587.57      509.21     14.37 o 
   2   8  16       21.91       32.65      7.07 o 
   3   8  16       27.62       35.19      7.25 o 
   4   8  16       83.90      100.32      9.96 o 
   5   8  16      338.30      335.40     17.86 o 
   6   8  16      219.43      245.79     17.11 o 
   7   8  16      321.49      356.85     19.44 o 
   8   8  16     1626.12     1506.40     46.30 o 
  -8   9  16       55.05       51.89     13.31 o 
  -7   9  16       16.17       47.91     13.18 o 
  -6   9  16      100.01      128.42     15.07 o 
  -5   9  16      278.66      279.37     15.89 o 
  -4   9  16      346.92      398.54     17.41 o 
  -3   9  16      148.56      190.52     12.99 o 
  -2   9  16      147.62      141.26     18.09 o 
  -1   9  16      195.54      179.49     11.50 o 
   0   9  16        8.82        3.85      8.03 o 
   1   9  16      192.27      194.25     13.91 o 
   2   9  16      148.49      141.43     12.02 o 
   3   9  16      151.14      218.02     11.82 o 
   4   9  16      360.87      430.75     22.11 o 
   5   9  16      267.72      288.39     22.65 o 
   6   9  16       94.84      130.99     14.93 o 
   7   9  16       15.51       24.79     12.22 o 
   8   9  16       53.94       81.48     13.72 o 
   9   9  16       13.07       12.89     11.60 o 
  -9  10  16       41.30       31.12     12.20 o 
  -8  10  16      224.06      224.14     20.60 o 
  -7  10  16      434.65      498.78     42.48 o 
  -6  10  16       28.58       39.78     13.28 o 
  -5  10  16     1104.02     1084.78     30.85 o 
  -4  10  16       19.95       26.36     10.38 o 
  -3  10  16      351.93      351.93     17.16 o 
  -2  10  16      154.51      165.51     13.08 o 
  -1  10  16       64.52       69.41     12.32 o 
   0  10  16       36.94       48.03     10.32 o 
   1  10  16       65.73       74.88     12.79 o 
   2  10  16      152.68      171.11     12.56 o 
   3  10  16      350.99      393.50     22.26 o 
   4  10  16       17.05       18.46     10.59 o 
   5  10  16     1134.05     1106.90     30.23 o 
   6  10  16       31.28       54.32     13.17 o 
   7  10  16      431.74      403.20     24.03 o 
   8  10  16      229.92      186.92     16.99 o 
   9  10  16       45.01       37.50     12.54 o 
  10  10  16        0.59       -2.33     11.52 o 
 -10  11  16       30.66       32.56     13.88 o 
  -9  11  16      187.61      181.11     27.48 o 
  -8  11  16        4.36       -2.54     11.89 o 
  -7  11  16      489.38      456.84     33.70 o 
  -6  11  16      254.44      295.48     19.75 o 
  -5  11  16        8.39       28.11     12.23 o 
  -4  11  16       14.36       65.30     11.77 o 
  -3  11  16      211.76      238.22     16.76 o 
  -2  11  16      190.74      202.04     17.92 o 
  -1  11  16      432.46      428.44     20.73 o 
   0  11  16      526.03      533.54     19.91 o 
   1  11  16      427.29      424.91     20.58 o 
   2  11  16      195.54      199.98     17.40 o 
   3  11  16      211.72      256.63     18.05 o 
   4  11  16       14.33       54.27     13.41 o 
   5  11  16        8.94       25.49     13.19 o 
   6  11  16      250.11      311.33     23.12 o 
   7  11  16      489.25      399.68     34.31 o 
   8  11  16        4.10        6.34     12.57 o 
   9  11  16      190.18      170.36     19.69 o 
  10  11  16       31.71       11.31     13.31 o 
  11  11  16        4.01       11.45     13.43 o 
 -11  12  16        5.16        5.30     13.25 o 
 -10  12  16       17.28        6.04     13.48 o 
  -9  12  16      187.88      162.64     33.04 o 
  -8  12  16       45.12       23.41     14.26 o 
  -7  12  16       88.05       55.12     14.55 o 
  -6  12  16       97.19      118.86     16.29 o 
  -5  12  16      235.83      291.05     19.26 o 
  -4  12  16        3.72       11.33     13.00 o 
  -3  12  16      125.34      156.47     17.14 o 
  -2  12  16      161.74      191.28     18.30 o 
  -1  12  16      324.74      345.39     21.24 o 
   0  12  16        1.63        6.82     14.27 o 
   1  12  16      325.50      330.31     20.26 o 
   2  12  16      162.83      164.20     16.87 o 
   3  12  16      121.10      152.51     16.08 o 
   4  12  16        3.69        3.02     11.91 o 
   5  12  16      225.30      234.83     23.49 o 
   6  12  16       98.24       99.44     17.84 o 
   7  12  16       81.40       46.78     16.69 o 
   8  12  16       45.30       32.17     15.91 o 
   9  12  16      185.98      140.74     36.68 o 
  10  12  16       17.29       23.53     15.23 o 
  11  12  16        4.69        2.97     13.90 o 
  12  12  16       12.57        0.54     14.47 o 
 -10  13  16       47.81       26.17     14.55 o 
  -9  13  16        0.69      -12.26     13.58 o 
  -8  13  16       95.39       91.77     16.74 o 
  -7  13  16       48.65       36.06     14.57 o 
  -6  13  16      123.34      121.35     18.89 o 
  -5  13  16       33.31       30.83     18.24 o 
  -4  13  16        9.18       21.31     16.31 o 
  -3  13  16      535.03      513.02     42.85 o 
  -2  13  16       46.81       58.34     15.38 o 
  -1  13  16       81.02       78.94     18.67 o 
   0  13  16       57.55       54.89     15.17 o 
   1  13  16       82.43      100.67     17.84 o 
   2  13  16       45.72       46.58     15.92 o 
   3  13  16      545.35      621.03     26.89 o 
   4  13  16        9.81       25.01     14.12 o 
   5  13  16       36.36       41.57     16.33 o 
   6  13  16      121.38      123.11     19.34 o 
   7  13  16       49.28       42.24     16.76 o 
   8  13  16       94.15       88.41     21.82 o 
   9  13  16        0.56      -14.35     14.35 o 
  10  13  16       47.32       23.05     15.86 o 
  -9  14  16       25.85       33.49     15.81 o 
  -8  14  16       53.18       76.91     19.25 o 
  -7  14  16       56.28       71.40     18.36 o 
  -6  14  16       30.42       37.73     19.58 o 
  -5  14  16        3.89       25.55     16.84 o 
  -4  14  16       16.28       14.18     16.58 o 
  -3  14  16       25.26        9.94     18.06 o 
  -2  14  16      257.77      255.18     25.02 o 
  -1  14  16        0.41       -5.09     15.93 o 
   0  14  16       76.30      110.50     20.87 o 
   1  14  16        0.46       -4.10     14.62 o 
   2  14  16      259.43      276.97     23.91 o 
   3  14  16       25.06       24.65     16.40 o 
   4  14  16       16.88       38.13     19.34 o 
   5  14  16        3.35       15.50     15.92 o 
   6  14  16       31.15       35.96     16.74 o 
   7  14  16       56.87       83.14     19.52 o 
   8  14  16       53.57       39.23     17.03 o 
   9  14  16       26.21       37.49     16.85 o 
  -7  15  16        6.71        8.76     19.40 o 
  -6  15  16        1.93       -0.02     17.90 o 
  -5  15  16       28.57        0.76     17.14 o 
  -4  15  16        3.99      -17.47     17.78 o 
  -3  15  16       50.06       59.65     22.93 o 
  -2  15  16       38.45       47.32     22.76 o 
  -1  15  16       48.27       30.00     16.40 o 
   0  15  16       18.81       20.89     17.71 o 
   1  15  16       49.52       42.49     20.00 o 
   2  15  16       37.01       31.84     17.24 o 
   3  15  16       48.48       51.00     18.38 o 
   4  15  16        3.88       19.11     17.78 o 
   5  15  16       27.06       21.40     20.06 o 
   6  15  16        1.96       34.18     18.09 o 
   7  15  16        6.27        3.52     15.07 o 
  -5  16  16      136.85      140.68     41.11 o 
  -4  16  16       15.29       14.15     20.00 o 
  -3  16  16        4.74       -8.91     20.08 o 
  -2  16  16        6.77       -6.66     20.84 o 
  -1  16  16       54.79       50.65     23.53 o 
   0  16  16        5.15      104.67     86.41 o 
   1  16  16       53.15       56.99     21.47 o 
   2  16  16        6.08        7.52     18.49 o 
   3  16  16        4.40       -7.32     17.50 o 
   4  16  16       14.82       45.31     18.40 o 
   5  16  16      137.97      193.30     29.93 o 
   0   1  17      323.05      375.09     10.03 o 
   1   1  17       21.09       18.51      4.34 o 
  -1   2  17     2603.12     2420.02     33.20 o 
   0   2  17      196.21      376.42      8.97 o 
   1   2  17     2612.72     2326.89     33.07 o 
   2   2  17      601.05      703.80     16.04 o 
  -2   3  17     1162.52     1205.84     19.88 o 
  -1   3  17     2199.97     2203.58     31.21 o 
   0   3  17     9251.61     9128.54    114.78 o 
   1   3  17     2151.44     2147.36     32.80 o 
   2   3  17     1130.46     1216.43     22.49 o 
   3   3  17     7501.99     7192.61     97.02 o 
  -3   4  17       37.74       42.59      5.96 o 
  -2   4  17      613.18      754.19     14.81 o 
  -1   4  17      483.87      484.02     15.91 o 
   0   4  17      287.86      283.32      8.64 o 
   1   4  17      474.04      479.63     16.36 o 
   2   4  17      634.37      793.32     17.84 o 
   3   4  17       37.38       42.26      7.05 o 
   4   4  17       13.14       20.70      5.67 o 
  -4   5  17       77.08      106.01      8.43 o 
  -3   5  17     1111.20     1224.85     23.51 o 
  -2   5  17     5092.07     4164.23     57.24 o 
  -1   5  17      150.16      180.37      9.21 o 
   0   5  17      193.98      252.77     12.20 o 
   1   5  17      127.32      127.60      7.27 o 
   2   5  17     5082.72     4262.98     62.74 o 
   3   5  17     1116.27     1226.20     30.29 o 
   4   5  17       76.32      107.66      7.84 o 
   5   5  17      154.17      176.30      9.83 o 
  -5   6  17      453.67      438.62     15.69 o 
  -4   6  17      500.36      454.19     15.39 o 
  -3   6  17      171.17      179.80     13.27 o 
  -2   6  17      504.89      534.75     13.02 o 
  -1   6  17     1432.62     1515.99     24.32 o 
   0   6  17     1597.48     1635.81     25.72 o 
   1   6  17     1396.66     1481.01     23.77 o 
   2   6  17      505.11      552.94     14.50 o 
   3   6  17      169.24      190.16      9.37 o 
   4   6  17      514.54      471.76     12.01 o 
   5   6  17      451.97      460.35     17.51 o 
   6   6  17     1006.28      915.89     23.32 o 
  -6   7  17      722.58      785.61     22.12 o 
  -5   7  17      310.90      335.60     15.49 o 
  -4   7  17      427.40      439.01     15.94 o 
  -3   7  17      104.48      116.19      9.50 o 
  -2   7  17     1013.62      931.55     25.09 o 
  -1   7  17      826.43      714.65     15.43 o 
   0   7  17      437.66      413.90     11.39 o 
   1   7  17      846.88      725.52     16.28 o 
   2   7  17     1049.50     1020.31     21.74 o 
   3   7  17      105.63      123.22      9.17 o 
   4   7  17      431.25      431.09     13.20 o 
   5   7  17      318.94      370.10     21.87 o 
   6   7  17      734.05      817.97     22.63 o 
   7   7  17      753.55      728.07     24.26 o 
  -7   8  17      225.55      259.85     17.95 o 
  -6   8  17     1962.32     1691.72     36.15 o 
  -5   8  17        4.16        5.82      9.31 o 
  -4   8  17      521.39      501.73     17.48 o 
  -3   8  17      214.21      221.71     11.85 o 
  -2   8  17      208.01      298.14     15.55 o 
  -1   8  17     1728.87     1541.13     27.39 o 
   0   8  17      409.84      438.03     13.43 o 
   1   8  17     1717.18     1504.02     28.01 o 
   2   8  17      221.77      301.85     14.08 o 
   3   8  17      213.43      224.08     11.27 o 
   4   8  17      523.54      499.89     16.38 o 
   5   8  17        3.22       14.09      8.56 o 
   6   8  17     1972.94     1678.07     39.81 o 
   7   8  17      226.45      246.84     17.58 o 
   8   8  17       35.01       72.12     13.92 o 
  -8   9  17      112.20      144.45     15.75 o 
  -7   9  17       58.64       78.33     14.25 o 
  -6   9  17      110.89       93.91     14.19 o 
  -5   9  17      220.65      264.08     15.68 o 
  -4   9  17      423.58      427.04     17.93 o 
  -3   9  17      222.42      253.99     18.63 o 
  -2   9  17        9.52        6.57      8.56 o 
  -1   9  17      888.81      795.50     19.19 o 
   0   9  17        0.02       20.83      8.57 o 
   1   9  17      893.48      833.82     20.73 o 
   2   9  17        8.61        1.07      8.09 o 
   3   9  17      219.07      241.64     12.88 o 
   4   9  17      413.35      454.28     18.89 o 
   5   9  17      217.63      277.40     21.38 o 
   6   9  17      117.39      107.45     14.56 o 
   7   9  17       55.26       63.75     13.53 o 
   8   9  17      114.35      142.41     15.53 o 
   9   9  17      187.72      212.67     25.45 o 
  -9  10  17      104.76       96.89     18.01 o 
  -8  10  17       31.96       18.92     12.69 o 
  -7  10  17      390.76      379.36     23.89 o 
  -6  10  17      429.23      445.33     30.95 o 
  -5  10  17      216.72      270.91     18.03 o 
  -4  10  17       66.65       88.17     12.13 o 
  -3  10  17      484.61      483.14     18.74 o 
  -2  10  17      563.88      535.05     20.15 o 
  -1  10  17      128.27      128.17     12.57 o 
   0  10  17        5.34        9.89      9.76 o 
   1  10  17      125.66      126.11     13.78 o 
   2  10  17      566.28      528.10     17.86 o 
   3  10  17      475.32      481.35     19.65 o 
   4  10  17       67.47       97.16     12.90 o 
   5  10  17      209.31      275.80     24.05 o 
   6  10  17      414.82      396.24     21.17 o 
   7  10  17      383.41      344.39     24.18 o 
   8  10  17       30.95       32.64     12.82 o 
   9  10  17      103.46       93.71     14.90 o 
  10  10  17        3.12       -0.60     12.83 o 
 -10  11  17       18.55       12.83     13.53 o 
  -9  11  17      106.75       92.10     15.62 o 
  -8  11  17      103.72       90.45     14.89 o 
  -7  11  17      393.86      418.89     33.98 o 
  -6  11  17      257.24      317.88     20.11 o 
  -5  11  17      119.80      178.95     16.90 o 
  -4  11  17      706.41      658.08     21.66 o 
  -3  11  17      421.34      420.22     22.35 o 
  -2  11  17      113.57      166.16     16.99 o 
  -1  11  17      232.93      268.24     17.75 o 
   0  11  17       10.04       19.17     11.61 o 
   1  11  17      232.05      249.95     17.60 o 
   2  11  17      112.39      159.46     15.82 o 
   3  11  17      420.14      429.13     21.70 o 
   4  11  17      703.74      665.20     26.96 o 
   5  11  17      125.16      167.74     16.85 o 
   6  11  17      260.31      317.02     32.02 o 
   7  11  17      394.75      386.62     37.84 o 
   8  11  17      101.13       85.06     15.04 o 
   9  11  17      106.28       70.99     14.56 o 
  10  11  17       19.33        6.65     12.98 o 
  11  11  17      128.29       70.05     15.24 o 
 -11  12  17       40.61       28.76     14.16 o 
 -10  12  17        5.17        2.06     13.39 o 
  -9  12  17       22.99       26.11     14.74 o 
  -8  12  17       82.25       81.46     16.16 o 
  -7  12  17       25.51       49.33     14.48 o 
  -6  12  17      632.32      596.01     34.06 o 
  -5  12  17      278.10      341.53     23.32 o 
  -4  12  17       45.58       49.19     17.12 o 
  -3  12  17       95.41      108.44     16.72 o 
  -2  12  17      130.34      162.60     17.82 o 
  -1  12  17        2.90        8.34     14.49 o 
   0  12  17       88.84      102.28     16.85 o 
   1  12  17        2.84        8.31     12.17 o 
   2  12  17      125.54      173.59     16.97 o 
   3  12  17       97.09      109.19     15.10 o 
   4  12  17       45.82       49.36     13.68 o 
   5  12  17      279.69      264.28     21.22 o 
   6  12  17      630.59      618.36     40.01 o 
   7  12  17       26.70       24.73     15.60 o 
   8  12  17       79.97       67.59     16.73 o 
   9  12  17       22.73       15.91     15.03 o 
  10  12  17        5.09       -0.53     15.81 o 
  11  12  17       40.93       36.97     15.19 o 
 -10  13  17        4.72        1.66     14.49 o 
  -9  13  17        1.64       -6.85     13.57 o 
  -8  13  17        9.63       13.94     14.70 o 
  -7  13  17       53.42       60.81     16.47 o 
  -6  13  17       47.94       45.62     18.83 o 
  -5  13  17        2.41       -4.31     16.85 o 
  -4  13  17       82.95      142.52     21.12 o 
  -3  13  17       34.20       60.26     18.34 o 
  -2  13  17       46.58       46.14     17.40 o 
  -1  13  17      237.57      256.81     23.92 o 
   0  13  17       38.78       51.34     16.91 o 
   1  13  17      231.15      235.23     21.79 o 
   2  13  17       47.90       54.32     17.10 o 
   3  13  17       35.81       50.58     13.74 o 
   4  13  17       80.49      102.94     16.31 o 
   5  13  17        2.28       12.16     15.11 o 
   6  13  17       45.26       38.11     15.45 o 
   7  13  17       52.83       61.67     18.04 o 
   8  13  17        8.53       16.40     16.35 o 
   9  13  17        1.66      -10.33     15.13 o 
  10  13  17        4.71       -8.57     15.21 o 
  -9  14  17        9.54        4.61     15.06 o 
  -8  14  17       10.63        4.31     15.98 o 
  -7  14  17        5.20        0.35     20.44 o 
  -6  14  17       72.85       74.07     22.57 o 
  -5  14  17        0.68       -2.01     17.37 o 
  -4  14  17       53.98       60.77     18.95 o 
  -3  14  17        3.98      -11.31     19.10 o 
  -2  14  17       16.40       51.49     18.34 o 
  -1  14  17       96.98      122.75     20.63 o 
   0  14  17       26.80       22.13     17.56 o 
   1  14  17       97.29      127.35     20.26 o 
   2  14  17       15.26       24.14     16.77 o 
   3  14  17        4.23       -4.94     15.35 o 
   4  14  17       54.60       54.20     19.23 o 
   5  14  17        0.76       19.52     16.31 o 
   6  14  17       72.85       90.82     19.65 o 
   7  14  17        5.06       11.06     16.05 o 
   8  14  17       11.14       19.04     17.27 o 
   9  14  17        9.33       -2.65     15.31 o 
  -7  15  17        4.16       17.95     19.00 o 
  -6  15  17        4.22        3.39     18.10 o 
  -5  15  17        1.73        0.77     17.28 o 
  -4  15  17       29.37       11.33     19.54 o 
  -3  15  17        7.57       20.03     20.86 o 
  -2  15  17      122.27      137.15     26.47 o 
  -1  15  17       35.15       24.61     18.62 o 
   0  15  17      109.05      106.56     21.57 o 
   1  15  17       34.17       29.61     20.00 o 
   2  15  17      120.60      140.95     21.31 o 
   3  15  17        7.77       -0.18     16.28 o 
   4  15  17       28.90       26.86     17.96 o 
   5  15  17        1.68       15.42     18.63 o 
   6  15  17        3.97       35.78     18.63 o 
   7  15  17        4.10       -3.81     15.04 o 
  -5  16  17       24.16       76.58     21.71 o 
  -4  16  17        1.84      -17.26     17.26 o 
  -3  16  17       35.73       61.29     22.23 o 
  -2  16  17       30.32        9.05     21.52 o 
  -1  16  17       37.67       42.76     22.08 o 
   0  16  17       10.21       21.36     19.24 o 
   1  16  17       37.70       69.30     20.85 o 
   2  16  17       29.79       35.89     20.83 o 
   3  16  17       34.91       39.17     19.86 o 
   4  16  17        1.67       16.11     22.63 o 
   5  16  17       23.46       19.10     17.67 o 
   0   1  18      316.88      451.22     23.18 o 
   1   1  18     1451.37     1484.49     22.58 o 
  -1   2  18     1079.85     1120.03     18.39 o 
   0   2  18      312.60      321.87     15.97 o 
   1   2  18     1069.66     1136.69     18.53 o 
   2   2  18     1196.99     1209.97     23.48 o 
  -2   3  18      961.31     1061.94     19.52 o 
  -1   3  18      502.05      572.15     18.89 o 
   0   3  18     4858.93     5271.35     68.74 o 
   1   3  18      537.84      664.81     19.95 o 
   2   3  18      984.72     1112.75     21.06 o 
   3   3  18      892.82     1016.68     20.38 o 
  -3   4  18      470.65      461.91     12.00 o 
  -2   4  18     1176.53     1093.72     31.01 o 
  -1   4  18     1693.10     1765.58     25.60 o 
   0   4  18     1855.31     1688.83     25.74 o 
   1   4  18     1687.78     1817.09     28.57 o 
   2   4  18     1193.49     1045.43     27.19 o 
   3   4  18      498.84      483.21     13.21 o 
   4   4  18      688.39      625.46     14.34 o 
  -4   5  18       63.97       58.70      6.94 o 
  -3   5  18      232.66      212.92     19.72 o 
  -2   5  18      145.62      218.55      8.48 o 
  -1   5  18      899.69      606.64     22.50 o 
   0   5  18     4545.51     3794.27     51.49 o 
   1   5  18      887.05      654.01     19.66 o 
   2   5  18      135.87      188.53     18.16 o 
   3   5  18      218.47      230.82     10.90 o 
   4   5  18       68.00       69.63      7.31 o 
   5   5  18       33.95       49.88      7.16 o 
  -5   6  18      144.83      128.58     10.96 o 
  -4   6  18      102.55       95.93      9.77 o 
  -3   6  18      785.95      638.74     17.48 o 
  -2   6  18     2306.18     2435.75     38.85 o 
  -1   6  18      437.50      421.75     11.56 o 
   0   6  18     5956.28     5582.32     73.71 o 
   1   6  18      435.67      399.13     11.85 o 
   2   6  18     2270.66     2320.89     36.59 o 
   3   6  18      770.86      627.52     14.28 o 
   4   6  18       99.30       94.61      8.41 o 
   5   6  18      152.14      132.58     10.28 o 
   6   6  18      467.04      396.49     16.68 o 
  -6   7  18      166.43      172.52     13.53 o 
  -5   7  18      175.21      178.93     12.72 o 
  -4   7  18      128.03      185.79     12.24 o 
  -3   7  18      218.57      214.82     15.30 o 
  -2   7  18      912.77      842.48     37.47 o 
  -1   7  18      741.97      763.08     18.17 o 
   0   7  18        3.61        7.14      5.68 o 
   1   7  18      749.18      741.49     18.23 o 
   2   7  18      917.47      836.45     43.21 o 
   3   7  18      209.53      205.84     10.61 o 
   4   7  18      130.74      177.71     11.58 o 
   5   7  18      173.94      189.68     11.96 o 
   6   7  18      175.55      199.61     13.78 o 
   7   7  18     1267.25     1106.21     30.40 o 
  -7   8  18      647.90      602.48     23.00 o 
  -6   8  18      540.17      571.06     19.95 o 
  -5   8  18      315.00      325.03     16.05 o 
  -4   8  18       90.49      103.07     11.25 o 
  -3   8  18       39.47       51.99      8.57 o 
  -2   8  18     1948.91     1749.62     30.73 o 
  -1   8  18     1944.98     1820.71     31.39 o 
   0   8  18     3050.31     2906.97     45.13 o 
   1   8  18     1977.74     1877.62     31.15 o 
   2   8  18     1935.26     1780.81     48.87 o 
   3   8  18       41.94       52.44      8.37 o 
   4   8  18       83.56       99.27     10.67 o 
   5   8  18      315.03      339.73     15.35 o 
   6   8  18      549.85      590.34     22.11 o 
   7   8  18      646.41      619.88     23.30 o 
   8   8  18      516.10      453.47     40.19 o 
  -8   9  18       67.80       65.93     13.38 o 
  -7   9  18       64.11       88.18     14.49 o 
  -6   9  18     1261.47     1169.19     32.58 o 
  -5   9  18      591.48      597.07     20.53 o 
  -4   9  18      321.56      348.30     21.73 o 
  -3   9  18     1697.52     1612.37     34.48 o 
  -2   9  18      340.50      325.11     13.66 o 
  -1   9  18      814.83      694.86     18.90 o 
   0   9  18       44.13       59.31      9.61 o 
   1   9  18      795.40      728.92     19.66 o 
   2   9  18      335.99      349.81     22.99 o 
   3   9  18     1721.81     1629.63     34.75 o 
   4   9  18      326.69      367.21     21.12 o 
   5   9  18      589.29      542.99     20.09 o 
   6   9  18     1254.76     1138.36     36.32 o 
   7   9  18       60.28       79.75     14.31 o 
   8   9  18       63.45       82.34     14.09 o 
   9   9  18      344.59      337.38     50.06 o 
  -9  10  18       39.65       42.94     13.93 o 
  -8  10  18       72.23       72.56     14.59 o 
  -7  10  18      101.89      148.53     16.37 o 
  -6  10  18      746.27      775.99     39.70 o 
  -5  10  18       37.43       40.22     12.37 o 
  -4  10  18      186.42      165.71     15.48 o 
  -3  10  18      536.12      514.44     19.37 o 
  -2  10  18     1798.74     1710.52     39.41 o 
  -1  10  18      320.88      352.81     17.04 o 
   0  10  18     1227.15     1081.84     29.89 o 
   1  10  18      318.38      388.39     17.90 o 
   2  10  18     1793.23     1707.78     31.75 o 
   3  10  18      519.44      530.47     23.66 o 
   4  10  18      183.59      166.68     14.95 o 
   5  10  18       38.36       51.27     12.10 o 
   6  10  18      737.70      746.02     33.72 o 
   7  10  18      100.70      113.38     15.27 o 
   8  10  18       70.78       83.81     14.59 o 
   9  10  18       39.09       35.72     13.76 o 
  10  10  18       15.27        8.52     12.76 o 
 -10  11  18       22.85       -2.06     13.10 o 
  -9  11  18       37.44       27.51     13.94 o 
  -8  11  18       14.97       17.13     13.26 o 
  -7  11  18       23.79       46.83     14.57 o 
  -6  11  18      430.52      447.62     22.73 o 
  -5  11  18      148.41      169.68     16.48 o 
  -4  11  18      149.61      192.48     15.38 o 
  -3  11  18        3.94       15.72     12.55 o 
  -2  11  18       86.13      132.84     16.53 o 
  -1  11  18      336.83      355.70     22.65 o 
   0  11  18       43.78       64.73     13.48 o 
   1  11  18      331.58      354.24     19.92 o 
   2  11  18       85.03      127.05     15.14 o 
   3  11  18        6.25        9.26     11.87 o 
   4  11  18      150.91      200.98     17.07 o 
   5  11  18      137.43      144.99     15.69 o 
   6  11  18      426.86      424.30     37.97 o 
   7  11  18       24.17       38.83     13.13 o 
   8  11  18       16.78        2.34     12.87 o 
   9  11  18       36.76       30.97     14.22 o 
  10  11  18       22.66       -5.31     13.91 o 
  11  11  18       92.44       72.86     16.38 o 
 -11  12  18        2.48       11.55     15.90 o 
 -10  12  18      113.97       81.13     15.68 o 
  -9  12  18       24.48        6.36     14.46 o 
  -8  12  18      145.40      166.40     18.17 o 
  -7  12  18       61.18       63.53     15.47 o 
  -6  12  18       22.42       36.84     13.35 o 
  -5  12  18      123.45      164.54     19.17 o 
  -4  12  18        8.85       24.18     15.73 o 
  -3  12  18      461.90      481.14     25.20 o 
  -2  12  18       88.83      116.75     16.70 o 
  -1  12  18      309.04      363.32     25.91 o 
   0  12  18      101.11      156.49     18.34 o 
   1  12  18      307.44      334.56     20.10 o 
   2  12  18       90.30       97.94     15.00 o 
   3  12  18      455.17      479.13     24.09 o 
   4  12  18        8.21       18.78     12.53 o 
   5  12  18      121.12      146.74     19.17 o 
   6  12  18       21.72       25.91     13.62 o 
   7  12  18       59.10       26.19     15.43 o 
   8  12  18      146.01      145.70     22.41 o 
   9  12  18       24.85       21.64     15.19 o 
  10  12  18      114.04       71.03     23.60 o 
  11  12  18        2.37       -5.31     14.51 o 
 -10  13  18        2.28       -7.12     14.38 o 
  -9  13  18       19.86       21.80     14.22 o 
  -8  13  18      110.75      130.21     19.19 o 
  -7  13  18       25.64       32.95     15.04 o 
  -6  13  18       55.48       67.61     20.87 o 
  -5  13  18       20.61       32.75     17.78 o 
  -4  13  18       94.81      133.59     21.38 o 
  -3  13  18       11.69        8.14     16.31 o 
  -2  13  18      104.22      140.79     21.40 o 
  -1  13  18       52.69       82.09     18.16 o 
   0  13  18       91.21      127.33     18.79 o 
   1  13  18       52.91       68.39     16.86 o 
   2  13  18      102.29      118.59     18.65 o 
   3  13  18       13.10       26.76     13.46 o 
   4  13  18       93.20      120.45     16.85 o 
   5  13  18       22.40        7.74     14.80 o 
   6  13  18       53.76       76.98     17.79 o 
   7  13  18       24.94       60.83     18.21 o 
   8  13  18      111.31       98.11     18.59 o 
   9  13  18       20.45       12.20     16.40 o 
  10  13  18        2.16        6.64     15.22 o 
  -9  14  18       11.32      -11.36     14.98 o 
  -8  14  18        3.23        1.18     18.43 o 
  -7  14  18       22.94       41.40     20.20 o 
  -6  14  18        3.49       21.93     18.40 o 
  -5  14  18       44.03       36.21     18.55 o 
  -4  14  18      119.70       87.65     20.11 o 
  -3  14  18        9.02       24.14     21.54 o 
  -2  14  18      179.68      159.52     23.09 o 
  -1  14  18      143.01      180.54     22.65 o 
   0  14  18        6.29       -0.09     16.96 o 
   1  14  18      141.09      141.01     20.39 o 
   2  14  18      184.39      212.20     22.72 o 
   3  14  18        9.83        6.73     16.11 o 
   4  14  18      123.84      137.54     23.24 o 
   5  14  18       44.15       42.33     17.31 o 
   6  14  18        3.82        6.31     16.18 o 
   7  14  18       21.99       35.76     17.46 o 
   8  14  18        3.09       10.55     16.39 o 
   9  14  18       11.00       -7.79     14.48 o 
  -7  15  18       32.16       20.07     17.81 o 
  -6  15  18       73.76       76.50     21.12 o 
  -5  15  18       75.44       53.78     25.78 o 
  -4  15  18        9.83        8.99     19.95 o 
  -3  15  18      193.66      150.00     32.73 o 
  -2  15  18       33.08       27.81     22.77 o 
  -1  15  18      115.79      144.27     27.73 o 
   0  15  18      106.14      107.46     23.10 o 
   1  15  18      114.43      139.02     23.79 o 
   2  15  18       32.13       55.69     18.68 o 
   3  15  18      196.10      222.25     24.33 o 
   4  15  18        9.77        4.43     17.48 o 
   5  15  18       73.00       76.75     21.55 o 
   6  15  18       74.56       59.78     19.87 o 
   7  15  18       32.32       37.05     17.43 o 
  -4  16  18       11.21        9.97     19.37 o 
  -3  16  18        2.30      -18.69     19.28 o 
  -2  16  18        5.06        5.54     21.14 o 
  -1  16  18       17.61      -20.05     23.13 o 
   0  16  18       14.42       17.38     18.68 o 
   1  16  18       17.92       26.53     20.16 o 
   2  16  18        5.37       43.56     20.95 o 
   3  16  18        2.30       30.98     17.85 o 
   4  16  18       10.81       19.28     16.70 o 
   0   1  19    11763.10    11946.93    148.85 o 
   1   1  19     3634.17     3723.81     49.74 o 
  -1   2  19     3875.67     3738.14     49.85 o 
   0   2  19    10426.71     9923.86    124.53 o 
   1   2  19     3924.48     3675.65     49.65 o 
   2   2  19     1985.96     2113.76     32.69 o 
  -2   3  19     3358.12     3047.60     44.78 o 
  -1   3  19      953.01      824.98     14.88 o 
   0   3  19     4461.75     4739.21     62.36 o 
   1   3  19      980.67      864.99     19.59 o 
   2   3  19     3362.36     3002.51     47.16 o 
   3   3  19      131.20      114.21      7.56 o 
  -3   4  19     1363.65     1247.54     21.30 o 
  -2   4  19      239.40      239.54      9.05 o 
  -1   4  19       66.07       80.22      9.26 o 
   0   4  19      554.71      578.90     12.40 o 
   1   4  19       66.81       59.17      8.71 o 
   2   4  19      241.09      242.42     10.50 o 
   3   4  19     1342.25     1269.79     24.09 o 
   4   4  19       48.29       51.91      7.20 o 
  -4   5  19      931.40      980.31     19.53 o 
  -3   5  19      119.62       91.12      7.16 o 
  -2   5  19     1523.48     1683.66     25.51 o 
  -1   5  19     3470.06     3466.86     45.24 o 
   0   5  19       12.95       17.63      5.13 o 
   1   5  19     3432.22     3417.44     47.31 o 
   2   5  19     1529.50     1706.74     32.41 o 
   3   5  19      124.60      106.02     10.52 o 
   4   5  19      917.12      982.08     19.65 o 
   5   5  19      117.43      166.93      9.78 o 
  -5   6  19      373.48      359.35     15.80 o 
  -4   6  19      361.04      313.37     14.24 o 
  -3   6  19     1138.27     1164.04     30.82 o 
  -2   6  19     2609.19     2169.58     33.19 o 
  -1   6  19     2673.19     2424.48     35.98 o 
   0   6  19      767.42      639.10     14.09 o 
   1   6  19     2709.32     2444.10     37.97 o 
   2   6  19     2586.14     2140.23     36.71 o 
   3   6  19     1164.57     1179.22     22.27 o 
   4   6  19      354.24      329.70     12.52 o 
   5   6  19      378.14      351.13     17.65 o 
   6   6  19      349.40      403.59     17.30 o 
  -6   7  19       67.50       92.80     12.04 o 
  -5   7  19      403.46      369.88     16.32 o 
  -4   7  19       70.39       72.66      9.77 o 
  -3   7  19      439.65      442.14     16.35 o 
  -2   7  19      534.43      501.04     14.19 o 
  -1   7  19     1236.62     1123.23     39.74 o 
   0   7  19     1968.82     1736.39     29.75 o 
   1   7  19     1234.68     1241.96     43.09 o 
   2   7  19      540.77      514.78     14.95 o 
   3   7  19      447.98      480.92     14.31 o 
   4   7  19       66.07       82.67      8.91 o 
   5   7  19      404.68      389.71     15.87 o 
   6   7  19       62.17       76.42     11.91 o 
   7   7  19      327.41      264.41     17.35 o 
  -7   8  19      168.49      167.93     15.55 o 
  -6   8  19       45.90       52.47     11.36 o 
  -5   8  19      599.76      554.91     20.39 o 
  -4   8  19      146.80      174.99     12.44 o 
  -3   8  19       47.47       62.13      9.01 o 
  -2   8  19     1337.51     1238.60     32.70 o 
  -1   8  19      179.56      197.42     11.98 o 
   0   8  19     2525.07     2347.38     38.05 o 
   1   8  19      176.83      218.61     14.24 o 
   2   8  19     1327.13     1223.34     29.04 o 
   3   8  19       46.42       51.57      8.67 o 
   4   8  19      143.31      182.47     12.58 o 
   5   8  19      597.12      573.69     17.93 o 
   6   8  19       47.19       60.90     13.32 o 
   7   8  19      172.24      183.73     16.65 o 
   8   8  19      241.08      240.43     19.39 o 
  -8   9  19      616.58      623.61     30.28 o 
  -7   9  19      315.18      332.29     19.91 o 
  -6   9  19      223.41      251.46     17.86 o 
  -5   9  19      176.05      227.56     15.36 o 
  -4   9  19      404.33      460.95     18.89 o 
  -3   9  19       50.79       56.03     10.04 o 
  -2   9  19      704.86      664.05     22.23 o 
  -1   9  19      177.05      184.17     12.28 o 
   0   9  19      578.83      674.39     24.33 o 
   1   9  19      178.17      215.40     14.20 o 
   2   9  19      691.13      652.20     18.76 o 
   3   9  19       48.93       60.46     10.58 o 
   4   9  19      399.91      463.15     19.38 o 
   5   9  19      172.75      226.67     15.64 o 
   6   9  19      223.55      231.21     17.43 o 
   7   9  19      314.25      293.33     23.62 o 
   8   9  19      612.41      611.79     30.55 o 
   9   9  19      188.75      126.85     15.52 o 
  -9  10  19      253.77      209.75     25.38 o 
  -8  10  19      236.66      244.09     28.13 o 
  -7  10  19      289.01      295.17     19.57 o 
  -6  10  19       45.67       73.42     14.36 o 
  -5  10  19      171.76      211.76     15.73 o 
  -4  10  19       67.72       61.31     11.79 o 
  -3  10  19        8.56       12.09     11.19 o 
  -2  10  19      699.96      671.06     31.30 o 
  -1  10  19      146.50      131.33     13.19 o 
   0  10  19      124.57      135.27     14.79 o 
   1  10  19      141.72      130.72     13.01 o 
   2  10  19      716.68      715.84     31.17 o 
   3  10  19        8.46       13.14     11.11 o 
   4  10  19       70.69       86.59     16.01 o 
   5  10  19      166.89      192.71     15.34 o 
   6  10  19       39.87       59.38     13.88 o 
   7  10  19      290.70      250.19     23.98 o 
   8  10  19      231.12      219.07     25.18 o 
   9  10  19      260.42      211.43     22.12 o 
  10  10  19      268.90      220.47     24.86 o 
 -10  11  19       10.12       12.13     14.01 o 
  -9  11  19        5.73        0.96     13.32 o 
  -8  11  19       30.24       32.19     13.84 o 
  -7  11  19      253.32      229.22     21.26 o 
  -6  11  19      149.44      157.56     17.31 o 
  -5  11  19      507.41      485.92     22.17 o 
  -4  11  19       28.14       19.60     12.72 o 
  -3  11  19      287.14      260.80     20.08 o 
  -2  11  19       86.21       87.13     15.46 o 
  -1  11  19      750.08      751.36     28.36 o 
   0  11  19      261.95      291.98     18.61 o 
   1  11  19      749.37      748.17     25.44 o 
   2  11  19       86.35       81.39     13.82 o 
   3  11  19      290.29      260.91     18.69 o 
   4  11  19       27.66       47.84     13.03 o 
   5  11  19      499.22      465.25     41.39 o 
   6  11  19      149.67      146.55     16.51 o 
   7  11  19      253.77      204.68     28.05 o 
   8  11  19       31.58       19.30     12.56 o 
   9  11  19        5.61       11.60     13.82 o 
  10  11  19        9.36       -2.41     14.12 o 
  11  11  19       16.17        8.88     13.83 o 
 -11  12  19       13.88        0.90     14.39 o 
 -10  12  19       60.42       75.90     18.73 o 
  -9  12  19      104.67      117.82     18.17 o 
  -8  12  19       22.95       43.26     15.55 o 
  -7  12  19      114.78      138.77     17.71 o 
  -6  12  19       27.96       51.18     16.81 o 
  -5  12  19      173.91      181.78     22.72 o 
  -4  12  19      149.82      188.67     22.29 o 
  -3  12  19      212.86      214.67     19.64 o 
  -2  12  19       39.43       59.00     16.81 o 
  -1  12  19      162.86      153.68     20.52 o 
   0  12  19      119.30      134.13     18.10 o 
   1  12  19      163.61      153.96     16.06 o 
   2  12  19       40.06       57.81     14.22 o 
   3  12  19      214.54      204.73     19.47 o 
   4  12  19      150.90      206.96     18.32 o 
   5  12  19      174.16      168.57     22.48 o 
   6  12  19       25.39       34.17     14.94 o 
   7  12  19      111.85       97.78     24.11 o 
   8  12  19       21.92       16.67     15.10 o 
   9  12  19      104.27       98.80     23.71 o 
  10  12  19       59.25       69.32     17.41 o 
  11  12  19       13.29        8.48     15.43 o 
 -10  13  19       13.31       19.80     14.39 o 
  -9  13  19       21.18       11.01     15.33 o 
  -8  13  19        4.97      -11.42     13.62 o 
  -7  13  19       41.48       47.75     18.27 o 
  -6  13  19       38.71       29.28     18.14 o 
  -5  13  19       55.18       25.33     18.09 o 
  -4  13  19      297.69      299.37     35.16 o 
  -3  13  19       54.58       43.17     18.40 o 
  -2  13  19      142.06      154.91     21.54 o 
  -1  13  19       35.04       38.38     17.36 o 
   0  13  19        0.02       13.78     15.08 o 
   1  13  19       35.60       38.35     15.98 o 
   2  13  19      136.46      169.53     20.51 o 
   3  13  19       53.48       55.80     14.81 o 
   4  13  19      294.63      305.13     25.28 o 
   5  13  19       53.03       44.18     15.96 o 
   6  13  19       36.50       16.69     15.30 o 
   7  13  19       43.40       58.85     17.31 o 
   8  13  19        4.82       32.05     16.55 o 
   9  13  19       21.03       11.89     16.58 o 
  10  13  19       13.81       -6.84     15.35 o 
  -8  14  19       41.36       36.69     19.93 o 
  -7  14  19       45.88       30.15     20.00 o 
  -6  14  19       26.84       24.40     17.95 o 
  -5  14  19      100.92       71.48     20.17 o 
  -4  14  19       42.86       37.50     22.40 o 
  -3  14  19       12.37        7.80     21.79 o 
  -2  14  19        7.40       18.00     18.65 o 
  -1  14  19        8.18       20.39     17.47 o 
   0  14  19        8.17        1.34     16.59 o 
   1  14  19        7.48       22.61     16.68 o 
   2  14  19        7.41       25.00     16.42 o 
   3  14  19       13.00       24.75     16.63 o 
   4  14  19       43.97       57.08     19.05 o 
   5  14  19      101.07       87.22     19.15 o 
   6  14  19       28.21       33.99     16.57 o 
   7  14  19       45.60       51.05     20.80 o 
   8  14  19       41.27       21.25     17.22 o 
  -7  15  19       56.96       44.48     20.01 o 
  -6  15  19       29.45       23.57     17.73 o 
  -5  15  19       19.93       16.20     20.33 o 
  -4  15  19       11.18        5.00     20.50 o 
  -3  15  19       27.50       19.86     21.23 o 
  -2  15  19       41.90       23.80     22.32 o 
  -1  15  19      106.72      126.60     29.16 o 
   0  15  19       60.74       74.85     20.90 o 
   1  15  19      107.66      123.81     23.03 o 
   2  15  19       43.86       71.82     18.65 o 
   3  15  19       28.54       52.62     18.43 o 
   4  15  19       11.85       14.45     22.20 o 
   5  15  19       20.54       33.00     18.38 o 
   6  15  19       29.22       63.76     20.33 o 
   7  15  19       58.30       36.65     17.77 o 
  -4  16  19       22.78        9.70     19.59 o 
  -3  16  19       58.10       39.02     27.12 o 
  -2  16  19      101.30       84.00     28.87 o 
  -1  16  19       16.31       45.14     21.29 o 
   0  16  19      168.20      189.62     25.01 o 
   1  16  19       16.65       35.92     20.69 o 
   2  16  19      101.26       91.60     22.31 o 
   3  16  19       56.86       51.95     19.17 o 
   4  16  19       22.26       34.54     18.14 o 
   0   0  20    20354.58    17390.94    388.36 o 
   0   1  20      464.16      703.54     35.27 o 
   1   1  20      389.11      478.23     18.91 o 
  -1   2  20     8246.94     8282.67    104.24 o 
   0   2  20     5906.65     6005.75     77.61 o 
   1   2  20     8344.06     8127.11     99.12 o 
   2   2  20      155.13      234.86      9.48 o 
  -2   3  20     3305.65     3149.11     46.84 o 
  -1   3  20     1817.52     1730.04     26.77 o 
   0   3  20      225.83      376.26     25.53 o 
   1   3  20     1825.13     1758.64     26.22 o 
   2   3  20     3365.52     3210.20     46.72 o 
   3   3  20     1130.79     1591.95     26.99 o 
  -3   4  20      737.99      712.09     14.87 o 
  -2   4  20       29.67       22.11      5.59 o 
  -1   4  20     1416.61     1323.27     20.79 o 
   0   4  20        8.90       31.89      5.01 o 
   1   4  20     1422.54     1342.05     23.13 o 
   2   4  20       23.72       34.68      8.11 o 
   3   4  20      724.50      673.84     16.57 o 
   4   4  20      869.28      685.54     15.85 o 
  -4   5  20     1596.29     1646.37     28.28 o 
  -3   5  20      359.72      354.82     10.48 o 
  -2   5  20      759.92      626.26     13.21 o 
  -1   5  20     2910.19     2800.77     37.84 o 
   0   5  20     1558.89     1651.97     26.04 o 
   1   5  20     2868.25     2730.82     41.81 o 
   2   5  20      763.26      609.54     17.83 o 
   3   5  20      354.54      342.42     16.64 o 
   4   5  20     1577.64     1604.34     28.07 o 
   5   5  20     2597.06     2619.39     41.24 o 
  -5   6  20      519.31      489.94     18.03 o 
  -4   6  20     1025.48      872.64     23.14 o 
  -3   6  20      719.69      729.58     19.23 o 
  -2   6  20      898.65      951.19     36.43 o 
  -1   6  20     1591.55     1578.66     26.10 o 
   0   6  20       48.36       60.10      7.25 o 
   1   6  20     1600.95     1577.26     27.31 o 
   2   6  20      877.27      939.52     27.58 o 
   3   6  20      724.48      729.56     22.98 o 
   4   6  20     1020.33      886.01     25.25 o 
   5   6  20      518.85      479.09     15.86 o 
   6   6  20     1558.44     1528.42     34.96 o 
  -6   7  20      151.89      158.89     17.40 o 
  -5   7  20      174.08      190.90     13.45 o 
  -4   7  20      479.22      489.61     17.43 o 
  -3   7  20      373.23      377.98     14.18 o 
  -2   7  20      454.12      419.49     13.65 o 
  -1   7  20     2783.88     2415.42     36.77 o 
   0   7  20       42.71       43.30      7.69 o 
   1   7  20     2788.44     2433.31     41.28 o 
   2   7  20      459.14      401.00     14.02 o 
   3   7  20      378.93      386.14     15.34 o 
   4   7  20      484.13      471.46     14.39 o 
   5   7  20      170.15      184.83     12.73 o 
   6   7  20      156.46      159.97     16.33 o 
   7   7  20      277.89      291.21     16.87 o 
  -7   8  20      562.73      520.92     30.84 o 
  -6   8  20      113.70      118.47     13.47 o 
  -5   8  20      333.87      384.00     18.13 o 
  -4   8  20      503.59      487.10     18.25 o 
  -3   8  20      774.96      678.52     18.16 o 
  -2   8  20      328.94      321.93     13.16 o 
  -1   8  20      815.53      898.00     20.20 o 
   0   8  20        2.93       38.92      9.34 o 
   1   8  20      820.49      925.99     40.84 o 
   2   8  20      332.06      309.17     14.38 o 
   3   8  20      767.39      695.60     17.90 o 
   4   8  20      503.07      494.50     16.83 o 
   5   8  20      336.93      384.06     16.65 o 
   6   8  20      112.03      127.02     14.61 o 
   7   8  20      549.55      524.18     22.43 o 
   8   8  20      168.54      168.52     16.87 o 
  -8   9  20       79.64       81.17     14.22 o 
  -7   9  20      222.26      225.97     17.34 o 
  -6   9  20      265.00      264.50     17.94 o 
  -5   9  20      690.64      629.27     21.27 o 
  -4   9  20      485.80      493.94     19.58 o 
  -3   9  20       23.37        6.96      8.74 o 
  -2   9  20      358.53      359.22     17.30 o 
  -1   9  20      144.14      192.42     14.68 o 
   0   9  20     1929.62     1801.02     37.16 o 
   1   9  20      142.98      188.10     13.13 o 
   2   9  20      357.47      341.26     15.53 o 
   3   9  20       23.41       16.90      9.73 o 
   4   9  20      480.50      518.39     20.73 o 
   5   9  20      682.00      626.33     21.11 o 
   6   9  20      269.08      256.46     20.92 o 
   7   9  20      217.62      197.97     17.55 o 
   8   9  20       75.68       85.86     13.88 o 
   9   9  20       23.53       24.57     12.88 o 
  -9  10  20       21.88       15.19     13.41 o 
  -8  10  20      144.12      165.82     21.23 o 
  -7  10  20      155.07      157.89     16.57 o 
  -6  10  20       81.32      103.00     15.12 o 
  -5  10  20      658.85      593.22     21.31 o 
  -4  10  20      359.69      367.96     19.93 o 
  -3  10  20      194.12      202.70     16.36 o 
  -2  10  20      389.05      423.69     20.45 o 
  -1  10  20      897.52      814.07     28.81 o 
   0  10  20      374.83      368.69     19.43 o 
   1  10  20      901.87      835.34     26.53 o 
   2  10  20      388.36      409.74     20.45 o 
   3  10  20      185.27      182.66     24.29 o 
   4  10  20      345.05      337.82     18.03 o 
   5  10  20      663.68      586.68     25.22 o 
   6  10  20       81.33       77.99     13.73 o 
   7  10  20      158.40      161.05     18.07 o 
   8  10  20      144.13      121.06     15.54 o 
   9  10  20       21.72       12.84     13.36 o 
  10  10  20       80.83       71.16     16.18 o 
 -10  11  20       12.37       -5.31     13.76 o 
  -9  11  20       19.22       31.82     13.92 o 
  -8  11  20       72.92       96.61     15.56 o 
  -7  11  20       49.41       45.97     14.05 o 
  -6  11  20       40.66       42.05     14.04 o 
  -5  11  20       80.11      117.20     17.33 o 
  -4  11  20      265.23      290.73     19.31 o 
  -3  11  20       41.84       14.99     13.16 o 
  -2  11  20      443.28      450.66     28.04 o 
  -1  11  20        7.49       26.91     14.11 o 
   0  11  20        0.10        5.86     11.58 o 
   1  11  20        5.82       14.51     11.63 o 
   2  11  20      443.77      483.93     23.35 o 
   3  11  20       38.54       33.23     12.88 o 
   4  11  20      268.21      275.08     19.24 o 
   5  11  20       78.20       96.52     14.45 o 
   6  11  20       40.15       51.84     14.07 o 
   7  11  20       50.85       59.36     14.09 o 
   8  11  20       72.10       66.77     14.19 o 
   9  11  20       19.46       32.45     14.88 o 
  10  11  20       12.78       14.48     14.53 o 
  11  11  20       33.95       29.06     15.79 o 
 -11  12  20       13.89      -13.42     13.42 o 
 -10  12  20       14.67       34.58     15.44 o 
  -9  12  20       19.90       11.82     14.13 o 
  -8  12  20        3.33       11.85     13.80 o 
  -7  12  20        2.66       29.86     14.14 o 
  -6  12  20      124.71      135.68     19.33 o 
  -5  12  20       92.89       93.50     18.96 o 
  -4  12  20      401.26      429.41     41.06 o 
  -3  12  20       77.77       68.07     18.65 o 
  -2  12  20      110.02      135.65     19.95 o 
  -1  12  20       47.55       55.75     17.60 o 
   0  12  20        0.22       15.79     14.04 o 
   1  12  20       47.71       84.14     16.58 o 
   2  12  20      110.12      127.70     16.10 o 
   3  12  20       80.28       76.35     15.04 o 
   4  12  20      410.05      424.64     30.66 o 
   5  12  20       95.07       88.58     15.93 o 
   6  12  20      124.14      118.36     17.59 o 
   7  12  20        3.11       14.11     14.98 o 
   8  12  20        3.06        2.23     14.96 o 
   9  12  20       21.82       37.26     17.04 o 
  10  12  20       14.57       17.31     15.19 o 
  11  12  20       14.08       -9.10     13.78 o 
 -10  13  20        4.78        1.90     14.50 o 
  -9  13  20        0.04        1.79     14.31 o 
  -8  13  20       48.02       50.52     17.85 o 
  -7  13  20       34.97       21.13     19.00 o 
  -6  13  20       26.32       43.48     18.92 o 
  -5  13  20       39.57       61.15     21.92 o 
  -4  13  20      124.57      131.70     24.74 o 
  -3  13  20       38.32       56.12     18.71 o 
  -2  13  20      153.86      179.89     22.47 o 
  -1  13  20        3.05       -3.88     16.19 o 
   0  13  20      408.44      360.05     24.32 o 
   1  13  20        3.04      -13.01     14.00 o 
   2  13  20      155.23      192.83     21.57 o 
   3  13  20       38.06       61.48     14.91 o 
   4  13  20      126.56      136.75     17.42 o 
   5  13  20       40.40       37.75     14.97 o 
   6  13  20       24.87       35.27     16.00 o 
   7  13  20       33.35       28.18     16.09 o 
   8  13  20       50.12       50.19     17.55 o 
   9  13  20        0.03       -6.03     15.53 o 
  10  13  20        4.43      -14.64     15.30 o 
  -8  14  20        4.35       -1.75     18.12 o 
  -7  14  20       45.97       57.50     21.84 o 
  -6  14  20       26.15       30.77     19.18 o 
  -5  14  20       10.72        2.27     19.62 o 
  -4  14  20       19.71       13.10     20.66 o 
  -3  14  20       10.35        8.22     21.00 o 
  -2  14  20        9.41       -6.89     17.48 o 
  -1  14  20       20.06       41.29     19.56 o 
   0  14  20        0.37       -6.00     21.07 o 
   1  14  20       18.84       45.92     17.98 o 
   2  14  20        9.35        1.53     16.11 o 
   3  14  20       10.00       18.26     16.61 o 
   4  14  20       18.74       -1.45     16.90 o 
   5  14  20       11.41       31.82     16.05 o 
   6  14  20       25.58       29.77     16.78 o 
   7  14  20       46.83       76.22     18.46 o 
   8  14  20        4.24        2.09     14.70 o 
  -6  15  20       58.80       50.41     21.40 o 
  -5  15  20       48.53       58.53     22.08 o 
  -4  15  20        1.26      -16.64     22.96 o 
  -3  15  20       35.72       50.22     22.07 o 
  -2  15  20       19.27       41.08     22.72 o 
  -1  15  20       59.17       93.85     25.82 o 
   0  15  20       66.11       48.26     20.92 o 
   1  15  20       58.00       85.73     21.42 o 
   2  15  20       19.69       -3.54     15.58 o 
   3  15  20       35.03       35.82     17.95 o 
   4  15  20        1.24      -11.60     16.89 o 
   5  15  20       47.98       68.43     20.82 o 
   6  15  20       60.31       86.81     21.18 o 
  -4  16  20       16.87       33.76     28.39 o 
  -3  16  20        4.41        8.09     19.64 o 
  -2  16  20       34.10       50.03     28.76 o 
  -1  16  20        5.45      -19.37     19.37 o 
   0  16  20        1.30       35.76     20.59 o 
   1  16  20        5.50       23.84     19.74 o 
   2  16  20       34.23       80.05     19.46 o 
   3  16  20        4.30       -8.45     16.24 o 
   4  16  20       17.27        3.50     18.77 o 
   0   1  21      736.62      859.38     16.23 o 
   1   1  21     7874.03     7363.55     94.04 o 
  -1   2  21      927.63      944.95     19.90 o 
   0   2  21     5060.94     4753.84     62.75 o 
   1   2  21      911.46      992.70     17.31 o 
   2   2  21     2155.05     2632.23     39.86 o 
  -2   3  21     3097.82     2956.34     44.15 o 
  -1   3  21      732.38      624.32     16.57 o 
   0   3  21     7619.89     7487.70     96.01 o 
   1   3  21      714.17      576.86     11.53 o 
   2   3  21     3146.21     2961.80     44.25 o 
   3   3  21      718.56      862.16     17.93 o 
  -3   4  21     1867.48     1887.81     29.58 o 
  -2   4  21     1314.07     1386.75     22.96 o 
  -1   4  21      489.83      445.40     10.91 o 
   0   4  21     2266.20     1998.75     29.99 o 
   1   4  21      504.31      462.33     14.46 o 
   2   4  21     1309.61     1388.01     26.30 o 
   3   4  21     1902.63     1902.48     33.19 o 
   4   4  21      833.49      878.31     18.53 o 
  -4   5  21      587.77      562.44     18.46 o 
  -3   5  21       52.88       57.44      6.84 o 
  -2   5  21      325.28      343.67     18.02 o 
  -1   5  21     1033.74      807.09     15.45 o 
   0   5  21      143.84      173.30      8.97 o 
   1   5  21     1048.70      830.03     17.48 o 
   2   5  21      328.75      398.61     14.17 o 
   3   5  21       54.49       51.87      8.51 o 
   4   5  21      589.96      585.26     15.00 o 
   5   5  21      697.91      696.34     17.11 o 
  -5   6  21      351.44      330.52     19.73 o 
  -4   6  21      541.62      496.76     15.23 o 
  -3   6  21      673.64      537.45     15.29 o 
  -2   6  21      579.16      531.12     13.66 o 
  -1   6  21      217.07      282.08     16.93 o 
   0   6  21      872.61     1051.54     20.97 o 
   1   6  21      219.62      298.51     13.79 o 
   2   6  21      601.84      540.32     16.88 o 
   3   6  21      661.37      523.14     16.25 o 
   4   6  21      540.56      494.73     15.59 o 
   5   6  21      352.82      331.01     17.28 o 
   6   6  21     3182.34     3182.01     57.59 o 
  -6   7  21      144.80      139.83     13.47 o 
  -5   7  21      720.46      696.59     21.39 o 
  -4   7  21      520.13      526.07     18.35 o 
  -3   7  21      851.24      737.90     19.10 o 
  -2   7  21      243.65      280.64     11.46 o 
  -1   7  21      470.86      513.80     27.23 o 
   0   7  21        0.71       -2.16      6.85 o 
   1   7  21      460.38      524.97     18.80 o 
   2   7  21      242.94      274.86     13.02 o 
   3   7  21      837.25      713.20     17.68 o 
   4   7  21      527.36      525.95     15.53 o 
   5   7  21      708.81      707.75     20.36 o 
   6   7  21      146.71      147.07     13.52 o 
   7   7  21      465.79      493.78     20.28 o 
  -7   8  21      241.85      258.87     18.36 o 
  -6   8  21      467.02      504.28     19.60 o 
  -5   8  21      327.13      369.18     20.23 o 
  -4   8  21       89.93      102.45     11.45 o 
  -3   8  21      344.52      410.15     22.64 o 
  -2   8  21      205.22      204.24     12.78 o 
  -1   8  21      872.18      852.76     19.88 o 
   0   8  21      322.07      445.32     16.65 o 
   1   8  21      882.53      886.66     23.44 o 
   2   8  21      204.07      206.05     12.82 o 
   3   8  21      347.16      401.53     15.61 o 
   4   8  21       91.14       99.03     11.57 o 
   5   8  21      339.11      391.23     17.00 o 
   6   8  21      468.19      480.90     31.76 o 
   7   8  21      237.94      208.38     17.09 o 
   8   8  21       74.32       81.48     14.20 o 
  -8   9  21      179.93      209.16     17.74 o 
  -7   9  21      119.13      114.07     16.50 o 
  -6   9  21      571.76      545.16     24.26 o 
  -5   9  21      398.67      465.30     19.77 o 
  -4   9  21      521.71      523.26     19.50 o 
  -3   9  21      115.37      147.34     13.44 o 
  -2   9  21      140.38      174.31     12.94 o 
  -1   9  21     1027.62     1069.63     57.02 o 
   0   9  21     5342.98     4939.28     82.42 o 
   1   9  21     1035.13     1047.44     47.39 o 
   2   9  21      127.05      139.41     12.58 o 
   3   9  21      111.52      152.21     15.48 o 
   4   9  21      530.50      545.75     18.74 o 
   5   9  21      397.47      438.96     30.78 o 
   6   9  21      563.05      529.94     29.13 o 
   7   9  21      121.95       99.50     14.69 o 
   8   9  21      179.45      218.10     18.07 o 
   9   9  21       30.10       51.78     13.83 o 
  -9  10  21       53.34       48.59     14.89 o 
  -8  10  21       67.61       77.17     14.44 o 
  -7  10  21       98.37       94.89     14.90 o 
  -6  10  21       38.72       36.68     13.24 o 
  -5  10  21       28.29       19.55     11.28 o 
  -4  10  21       15.36       17.86     11.69 o 
  -3  10  21       14.74        9.65     11.73 o 
  -2  10  21      114.47      139.70     16.49 o 
  -1  10  21      593.50      605.06     25.28 o 
   0  10  21      256.46      390.68     20.18 o 
   1  10  21      597.11      601.52     20.43 o 
   2  10  21      114.77      165.79     13.45 o 
   3  10  21       15.32       17.19     11.06 o 
   4  10  21       16.08       32.21     11.67 o 
   5  10  21       28.81       33.67     13.17 o 
   6  10  21       38.12       36.14     12.93 o 
   7  10  21       97.54      114.56     15.25 o 
   8  10  21       66.42       55.81     13.56 o 
   9  10  21       54.68       46.13     14.68 o 
  10  10  21        7.70       26.34     14.58 o 
 -10  11  21       23.85       46.08     15.76 o 
  -9  11  21       32.54       18.06     14.15 o 
  -8  11  21      143.07      123.71     16.76 o 
  -7  11  21      153.14      199.85     18.13 o 
  -6  11  21      110.02      153.70     19.06 o 
  -5  11  21      138.18      150.75     19.00 o 
  -4  11  21       64.40       87.52     14.97 o 
  -3  11  21       88.47      124.29     16.88 o 
  -2  11  21       49.64       43.31     16.67 o 
  -1  11  21      203.31      205.79     17.28 o 
   0  11  21      215.44      186.66     16.76 o 
   1  11  21      213.68      215.56     17.49 o 
   2  11  21       52.07       78.26     14.41 o 
   3  11  21       87.99      116.41     15.35 o 
   4  11  21       66.29       74.44     14.03 o 
   5  11  21      137.38      146.02     16.12 o 
   6  11  21      113.75      106.18     15.31 o 
   7  11  21      152.58      142.24     25.21 o 
   8  11  21      147.42      112.99     16.71 o 
   9  11  21       30.84       26.21     14.68 o 
  10  11  21       23.79       33.01     15.27 o 
  11  11  21        0.16       -5.00     14.82 o 
 -11  12  21       18.08       15.36     14.73 o 
 -10  12  21       36.84       30.65     15.53 o 
  -9  12  21        2.88       16.91     13.70 o 
  -8  12  21        7.20        9.53     13.55 o 
  -7  12  21       55.58       59.21     17.31 o 
  -6  12  21       27.15       33.96     16.71 o 
  -5  12  21      130.76      159.00     22.08 o 
  -4  12  21      151.61      160.08     21.75 o 
  -3  12  21      252.99      283.03     25.30 o 
  -2  12  21       98.82      140.38     20.88 o 
  -1  12  21       75.30       79.56     16.88 o 
   0  12  21      208.63      228.54     20.40 o 
   1  12  21       76.14       67.52     16.05 o 
   2  12  21       97.51      106.43     15.77 o 
   3  12  21      245.17      278.16     20.24 o 
   4  12  21      146.25      164.70     18.20 o 
   5  12  21      133.63      134.59     18.02 o 
   6  12  21       29.14       41.20     15.37 o 
   7  12  21       56.17       41.68     16.33 o 
   8  12  21        6.82       23.58     15.95 o 
   9  12  21        2.82       -7.89     14.57 o 
  10  12  21       35.59       24.98     15.72 o 
  11  12  21       17.74       23.06     14.98 o 
  -9  13  21        0.22       -7.73     15.32 o 
  -8  13  21       60.60       82.21     19.74 o 
  -7  13  21       31.37       42.40     18.81 o 
  -6  13  21      109.33      105.12     22.02 o 
  -5  13  21       10.28        3.98     16.68 o 
  -4  13  21       41.41       41.27     21.53 o 
  -3  13  21       81.76       95.21     20.83 o 
  -2  13  21      165.64      176.19     22.34 o 
  -1  13  21       24.03       -3.07     16.34 o 
   0  13  21      238.23      291.99     23.08 o 
   1  13  21       25.40       20.14     16.27 o 
   2  13  21      170.27      178.85     20.72 o 
   3  13  21       83.10       80.08     16.35 o 
   4  13  21       40.80       38.31     15.96 o 
   5  13  21       10.96       21.94     14.84 o 
   6  13  21      107.00       73.18     16.35 o 
   7  13  21       31.65       31.51     15.82 o 
   8  13  21       59.64       94.11     29.52 o 
   9  13  21        0.24       -7.40     15.00 o 
  -8  14  21        5.35       -2.44     17.78 o 
  -7  14  21       11.52       16.05     19.27 o 
  -6  14  21       10.39       11.72     25.96 o 
  -5  14  21       36.88       53.24     22.52 o 
  -4  14  21       38.49       60.88     22.37 o 
  -3  14  21      114.75      109.97     24.76 o 
  -2  14  21       56.19       78.58     20.27 o 
  -1  14  21       71.78       85.40     20.64 o 
   0  14  21       11.67        6.45     22.36 o 
   1  14  21       69.19       64.44     18.70 o 
   2  14  21       55.99       77.34     18.39 o 
   3  14  21      115.23      103.64     20.28 o 
   4  14  21       37.71       30.75     19.36 o 
   5  14  21       36.50       23.97     16.04 o 
   6  14  21        9.91       -9.14     17.26 o 
   7  14  21       11.89       15.97     15.60 o 
   8  14  21        5.58      -12.59     14.55 o 
  -6  15  21        4.39       19.56     20.45 o 
  -5  15  21       87.68      123.24     37.55 o 
  -4  15  21        1.20       41.31     25.03 o 
  -3  15  21       33.00       52.75     22.78 o 
  -2  15  21       19.83       21.49     22.76 o 
  -1  15  21       98.22      109.79     27.28 o 
   0  15  21        4.02        1.56     17.46 o 
   1  15  21       96.52      133.18     21.82 o 
   2  15  21       20.40       17.48     17.68 o 
   3  15  21       31.96       62.80     18.86 o 
   4  15  21        1.00      -11.96     17.30 o 
   5  15  21       87.26      138.99     23.62 o 
   6  15  21        4.02       13.08     16.84 o 
  -3  16  21       56.86       52.02     23.13 o 
  -2  16  21       23.83       43.57     26.57 o 
  -1  16  21      171.58      154.31     26.55 o 
   0  16  21        2.55       15.40     18.14 o 
   1  16  21      170.95      169.08     25.21 o 
   2  16  21       24.28       90.72     20.07 o 
   3  16  21       57.06       44.32     18.88 o 
   0   1  22      100.48       74.23      5.90 o 
   1   1  22      562.49      701.33     26.05 o 
  -1   2  22     1639.99     1584.25     29.98 o 
   0   2  22      229.66      254.64     14.93 o 
   1   2  22     1679.70     1495.50     24.22 o 
   2   2  22     2414.47     2408.10     34.86 o 
  -2   3  22     2456.40     2302.89     36.54 o 
  -1   3  22      644.96      639.10     13.68 o 
   0   3  22     1726.85     1762.75     29.13 o 
   1   3  22      622.69      571.41     15.06 o 
   2   3  22     2471.82     2400.32     36.92 o 
   3   3  22      547.97      564.86     14.10 o 
  -3   4  22      586.56      581.33     13.79 o 
  -2   4  22     1061.41     1026.15     18.83 o 
  -1   4  22     1565.37     1624.82     24.49 o 
   0   4  22        9.91       17.98      4.97 o 
   1   4  22     1544.35     1569.29     27.07 o 
   2   4  22     1050.06     1003.68     27.26 o 
   3   4  22      575.43      562.75     17.61 o 
   4   4  22      220.23      254.74     11.21 o 
  -4   5  22      837.33      838.81     18.86 o 
  -3   5  22      469.65      567.01     15.86 o 
  -2   5  22     1354.72     1406.11     22.83 o 
  -1   5  22      457.68      438.25     11.26 o 
   0   5  22      930.48      733.09     16.61 o 
   1   5  22      470.63      434.38     14.04 o 
   2   5  22     1350.42     1408.51     27.33 o 
   3   5  22      459.46      569.21     22.87 o 
   4   5  22      850.12      893.43     20.31 o 
   5   5  22      272.92      366.46     13.93 o 
  -5   6  22      348.10      416.01     17.62 o 
  -4   6  22      188.72      181.59     11.78 o 
  -3   6  22       73.28      103.89      8.97 o 
  -2   6  22       62.02       84.28      9.94 o 
  -1   6  22      903.45      870.00     17.07 o 
   0   6  22      518.26      534.52     14.45 o 
   1   6  22      914.39      835.85     21.35 o 
   2   6  22       61.68      104.82     10.57 o 
   3   6  22       76.33      106.02     10.48 o 
   4   6  22      180.82      206.82     12.30 o 
   5   6  22      341.00      389.05     19.32 o 
   6   6  22      967.02     1024.31     26.42 o 
  -6   7  22      125.19      139.80     13.66 o 
  -5   7  22     2201.69     2173.65     43.42 o 
  -4   7  22      683.43      695.25     30.03 o 
  -3   7  22       23.31       24.95      8.68 o 
  -2   7  22      218.04      279.71     14.24 o 
  -1   7  22     1306.91     1154.54     23.30 o 
   0   7  22      222.75      263.99     14.35 o 
   1   7  22     1309.83     1158.11     25.56 o 
   2   7  22      215.27      273.33     13.31 o 
   3   7  22       21.37       31.21      8.73 o 
   4   7  22      658.04      640.56     18.68 o 
   5   7  22     2182.50     2225.42     40.18 o 
   6   7  22      128.96      158.73     14.27 o 
   7   7  22     1766.94     1683.86     40.55 o 
  -7   8  22      142.09      169.69     16.51 o 
  -6   8  22      160.73      198.99     15.48 o 
  -5   8  22      235.56      263.51     16.16 o 
  -4   8  22      325.27      403.68     16.67 o 
  -3   8  22      293.85      286.02     15.62 o 
  -2   8  22      246.37      254.15     15.01 o 
  -1   8  22       78.48      118.70     12.51 o 
   0   8  22     1119.60     1065.01     24.49 o 
   1   8  22       79.09      132.07     12.83 o 
   2   8  22      235.07      259.80     14.28 o 
   3   8  22      296.55      276.95     13.74 o 
   4   8  22      326.26      394.72     17.03 o 
   5   8  22      238.25      282.04     15.31 o 
   6   8  22      166.24      194.22     16.86 o 
   7   8  22      137.03      174.13     16.37 o 
   8   8  22       13.42       10.74     11.92 o 
  -8   9  22      340.62      333.79     43.82 o 
  -7   9  22        5.44       17.40     13.80 o 
  -6   9  22      191.27      174.45     16.89 o 
  -5   9  22       44.09       60.28     12.13 o 
  -4   9  22       59.71       84.62     12.42 o 
  -3   9  22      351.10      431.42     19.03 o 
  -2   9  22      233.70      282.62     15.37 o 
  -1   9  22      580.95      583.21     20.00 o 
   0   9  22       56.97      169.09     14.50 o 
   1   9  22      592.62      570.63     30.20 o 
   2   9  22      239.97      295.44     15.15 o 
   3   9  22      353.32      419.73     17.80 o 
   4   9  22       62.72       70.37     11.91 o 
   5   9  22       40.87       67.41     12.83 o 
   6   9  22      197.27      160.10     16.28 o 
   7   9  22        6.60       24.41     12.08 o 
   8   9  22      336.31      312.55     51.60 o 
   9   9  22       16.41       37.63     13.68 o 
  -9  10  22      286.46      324.80     47.43 o 
  -8  10  22       29.82       47.96     14.28 o 
  -7  10  22       38.39       28.35     14.25 o 
  -6  10  22       12.87       12.93     12.40 o 
  -5  10  22      185.09      258.38     18.69 o 
  -4  10  22      135.63      158.22     16.35 o 
  -3  10  22        9.91        4.42     11.80 o 
  -2  10  22      329.15      346.14     26.03 o 
  -1  10  22      666.91      696.25     27.15 o 
   0  10  22        0.36       -3.17     10.55 o 
   1  10  22      659.53      690.29     25.20 o 
   2  10  22      315.29      319.20     16.26 o 
   3  10  22        8.53       22.22     11.41 o 
   4  10  22      135.40      165.16     15.16 o 
   5  10  22      179.48      202.70     17.30 o 
   6  10  22       12.07       -8.99     11.18 o 
   7  10  22       37.98       25.13     12.68 o 
   8  10  22       29.89       26.97     13.46 o 
   9  10  22      284.53      327.08     72.54 o 
  10  10  22      251.74      191.90     23.75 o 
 -10  11  22        4.03       12.25     15.12 o 
  -9  11  22       17.50        9.05     14.71 o 
  -8  11  22       88.79       98.16     15.80 o 
  -7  11  22       17.46       32.95     15.00 o 
  -6  11  22       13.29       25.57     15.37 o 
  -5  11  22       35.90       49.86     16.09 o 
  -4  11  22       56.52       76.22     14.44 o 
  -3  11  22       32.39       51.15     17.54 o 
  -2  11  22      133.07      133.25     20.49 o 
  -1  11  22       41.47       57.60     13.14 o 
   0  11  22        0.55        2.25     11.69 o 
   1  11  22       41.92       57.38     13.38 o 
   2  11  22      138.30      152.05     16.30 o 
   3  11  22       33.29       60.30     13.90 o 
   4  11  22       60.39       69.57     13.02 o 
   5  11  22       35.92       46.31     13.35 o 
   6  11  22       13.33       26.45     13.08 o 
   7  11  22       15.94       18.52     12.41 o 
   8  11  22       93.05       81.40     15.38 o 
   9  11  22       16.58       10.41     13.64 o 
  10  11  22        4.07        5.47     14.50 o 
  11  11  22        0.43      -12.02     14.53 o 
 -10  12  22        5.88       28.97     17.14 o 
  -9  12  22       39.01       59.66     14.76 o 
  -8  12  22       64.14       76.41     17.84 o 
  -7  12  22        6.62        6.30     16.36 o 
  -6  12  22      136.92      123.72     19.11 o 
  -5  12  22       59.91       56.58     18.80 o 
  -4  12  22       39.04       55.75     22.10 o 
  -3  12  22       53.99       73.12     18.92 o 
  -2  12  22       50.38       58.27     18.32 o 
  -1  12  22       32.52       10.63     15.14 o 
   0  12  22        3.97       22.68     14.89 o 
   1  12  22       30.23       40.43     15.37 o 
   2  12  22       48.97       60.35     14.59 o 
   3  12  22       53.54       47.45     14.28 o 
   4  12  22       39.10       52.38     14.69 o 
   5  12  22       59.37       45.75     15.55 o 
   6  12  22      136.70      146.12     25.00 o 
   7  12  22        6.76       10.18     14.04 o 
   8  12  22       65.98       54.23     17.19 o 
   9  12  22       39.07       29.22     16.56 o 
  10  12  22        7.00        1.40     15.58 o 
  -9  13  22       13.05       24.56     17.46 o 
  -8  13  22      223.47      203.62     41.89 o 
  -7  13  22       11.73        9.99     17.37 o 
  -6  13  22       44.45       38.30     19.73 o 
  -5  13  22      147.90      115.94     29.78 o 
  -4  13  22       77.15       76.74     31.38 o 
  -3  13  22       23.02       31.45     18.98 o 
  -2  13  22        0.92       12.31     17.12 o 
  -1  13  22       25.27       37.11     18.21 o 
   0  13  22       47.00       60.70     17.30 o 
   1  13  22       25.19       51.51     17.03 o 
   2  13  22        0.85       10.20     14.77 o 
   3  13  22       24.21       39.79     14.90 o 
   4  13  22       74.87       77.65     16.70 o 
   5  13  22      148.78      117.66     19.81 o 
   6  13  22       43.48       41.11     15.55 o 
   7  13  22       11.82       19.01     16.53 o 
   8  13  22      222.84      205.09     35.61 o 
   9  13  22       12.89       41.83     18.52 o 
  -8  14  22       19.85       -9.59     17.55 o 
  -7  14  22       15.83       27.25     18.00 o 
  -6  14  22        0.16        6.37     21.47 o 
  -5  14  22       14.93       22.00     25.94 o 
  -4  14  22       64.18       65.22     22.89 o 
  -3  14  22        4.45       20.56     21.33 o 
  -2  14  22       82.24       70.55     20.71 o 
  -1  14  22       30.44       30.69     18.91 o 
   0  14  22       22.63       39.41     24.38 o 
   1  14  22       30.09       20.30     16.91 o 
   2  14  22       83.18       81.47     19.24 o 
   3  14  22        4.72       21.91     16.96 o 
   4  14  22       64.89       42.33     19.95 o 
   5  14  22       15.16       12.21     15.78 o 
   6  14  22        0.14       13.96     15.55 o 
   7  14  22       16.66       13.26     16.05 o 
   8  14  22       19.62       35.18     17.05 o 
  -6  15  22       24.93        3.39     58.66 o 
  -5  15  22       23.56       30.64     18.83 o 
  -4  15  22       14.16       25.55     20.69 o 
  -3  15  22       46.07       49.77     23.54 o 
  -2  15  22       16.17       35.26     22.70 o 
  -1  15  22       57.62      101.64     27.32 o 
   0  15  22       56.70       49.82     20.24 o 
   1  15  22       57.46       93.61     20.56 o 
   2  15  22       17.02       33.69     18.32 o 
   3  15  22       46.85       42.07     18.04 o 
   4  15  22       13.62       24.11     19.09 o 
   5  15  22       22.93       55.58     19.38 o 
   6  15  22       26.40       -0.17     17.02 o 
  -2  16  22       63.31       47.41     30.04 o 
  -1  16  22        7.80       18.80     21.14 o 
   0  16  22       38.77       82.37     20.83 o 
   1  16  22        7.22        2.41     17.91 o 
   2  16  22       63.43      103.27     20.54 o 
   0   1  23     1906.58     1596.39     23.77 o 
   1   1  23     4034.54     3548.33     48.66 o 
  -1   2  23      743.13      794.17     15.22 o 
   0   2  23       53.58       41.82      5.51 o 
   1   2  23      731.35      794.98     15.45 o 
   2   2  23     3765.55     3297.94     48.66 o 
  -2   3  23       89.36      114.50     11.35 o 
  -1   3  23      112.74      159.21     12.13 o 
   0   3  23     2463.28     2186.28     34.71 o 
   1   3  23      108.62      162.64      7.85 o 
   2   3  23       87.88      116.55      8.30 o 
   3   3  23       49.94       72.91      7.63 o 
  -3   4  23      679.26      718.05     15.74 o 
  -2   4  23      337.32      389.36     11.77 o 
  -1   4  23      457.40      499.44     11.98 o 
   0   4  23       40.93       45.60      6.87 o 
   1   4  23      438.96      495.61     17.87 o 
   2   4  23      325.84      371.89     15.06 o 
   3   4  23      664.20      724.70     18.19 o 
   4   4  23     3694.05     3604.25     53.71 o 
  -4   5  23     2406.79     2262.49     36.67 o 
  -3   5  23     1459.76     1409.13     24.78 o 
  -2   5  23     1242.45     1207.88     20.53 o 
  -1   5  23       16.14       21.75      5.96 o 
   0   5  23        9.94       14.09      6.58 o 
   1   5  23       14.96       23.08      7.55 o 
   2   5  23     1242.02     1143.02     29.00 o 
   3   5  23     1505.02     1443.47     29.81 o 
   4   5  23     2404.05     2179.71     38.63 o 
   5   5  23      764.28      753.30     18.16 o 
  -5   6  23      319.47      348.61     22.55 o 
  -4   6  23      383.27      390.02     14.94 o 
  -3   6  23      278.86      276.08     11.05 o 
  -2   6  23      398.61      403.28     13.53 o 
  -1   6  23      441.10      433.26     12.61 o 
   0   6  23      363.10      365.02     18.99 o 
   1   6  23      436.83      449.83     16.47 o 
   2   6  23      389.86      395.08     19.65 o 
   3   6  23      281.75      277.44     14.24 o 
   4   6  23      376.22      407.40     17.43 o 
   5   6  23      314.12      339.20     15.31 o 
   6   6  23       28.56       20.77     10.44 o 
  -6   7  23      143.69      169.55     14.67 o 
  -5   7  23     2736.73     2543.28     62.69 o 
  -4   7  23     1062.23     1010.85     25.73 o 
  -3   7  23      491.70      507.89     17.35 o 
  -2   7  23      777.18      714.81     22.43 o 
  -1   7  23     1990.45     1896.89     42.33 o 
   0   7  23      341.44      364.49     14.37 o 
   1   7  23     1964.63     1925.45     35.29 o 
   2   7  23      796.91      677.63     21.92 o 
   3   7  23      477.11      475.21     16.56 o 
   4   7  23     1070.29      985.30     23.66 o 
   5   7  23     2715.52     2563.69     45.20 o 
   6   7  23      134.78      161.97     14.48 o 
   7   7  23      168.77      221.37     15.68 o 
  -7   8  23       21.29       45.12     13.42 o 
  -6   8  23      681.66      640.20     21.83 o 
  -5   8  23       23.26       23.96     11.25 o 
  -4   8  23      141.35      171.21     13.05 o 
  -3   8  23      409.96      445.21     20.64 o 
  -2   8  23      355.15      393.55     19.30 o 
  -1   8  23     1850.04     1791.14     35.07 o 
   0   8  23       15.95       47.08     10.28 o 
   1   8  23     1892.30     1852.38     37.73 o 
   2   8  23      360.55      411.10     17.91 o 
   3   8  23      399.62      415.19     15.86 o 
   4   8  23      137.86      159.67     13.16 o 
   5   8  23       26.20       20.96     10.20 o 
   6   8  23      686.98      680.94     24.50 o 
   7   8  23       20.69       25.47     12.51 o 
   8   8  23      135.01      163.91     16.26 o 
  -8   9  23       34.56       29.08     13.14 o 
  -7   9  23       93.68       81.78     14.85 o 
  -6   9  23      273.98      288.54     18.88 o 
  -5   9  23      153.98      168.15     14.73 o 
  -4   9  23       32.94       35.17     11.58 o 
  -3   9  23       43.68       57.38     12.05 o 
  -2   9  23      134.66      168.11     14.51 o 
  -1   9  23      505.95      509.63     25.91 o 
   0   9  23      418.85      525.42     22.57 o 
   1   9  23      493.67      460.51     18.02 o 
   2   9  23      138.56      151.27     12.97 o 
   3   9  23       41.41       45.14     10.48 o 
   4   9  23       33.50       33.41     10.51 o 
   5   9  23      150.42      187.64     15.63 o 
   6   9  23      271.62      245.30     23.22 o 
   7   9  23       94.42       95.94     14.78 o 
   8   9  23       33.63       33.20     13.56 o 
   9   9  23      118.57      122.51     16.52 o 
  -9  10  23       12.52       42.42     14.66 o 
  -8  10  23        8.84       17.66     13.51 o 
  -7  10  23       36.68       47.79     14.12 o 
  -6  10  23        6.19       17.95     14.72 o 
  -5  10  23      125.06      132.65     16.22 o 
  -4  10  23       45.40       49.41     13.72 o 
  -3  10  23      107.60      148.32     17.44 o 
  -2  10  23      130.19      183.26     18.91 o 
  -1  10  23      156.26      176.90     19.92 o 
   0  10  23        1.57       -4.01     10.86 o 
   1  10  23      166.79      174.37     13.67 o 
   2  10  23      126.29      171.39     13.69 o 
   3  10  23      106.23      146.91     14.83 o 
   4  10  23       49.43       53.39     12.85 o 
   5  10  23      126.57      113.12     14.92 o 
   6  10  23        6.45       -3.89     11.50 o 
   7  10  23       36.31       50.21     14.18 o 
   8  10  23        8.50        5.61     12.13 o 
   9  10  23       13.09       32.60     13.76 o 
  10  10  23       48.96       49.44     15.54 o 
 -10  11  23       91.86       98.76     20.66 o 
  -9  11  23       38.45       44.85     16.13 o 
  -8  11  23       50.80       58.66     15.26 o 
  -7  11  23      174.73      162.88     21.96 o 
  -6  11  23      195.86      201.81     20.05 o 
  -5  11  23      442.01      427.41     28.14 o 
  -4  11  23      107.42      127.46     16.03 o 
  -3  11  23       66.63       79.59     18.91 o 
  -2  11  23      117.66      156.93     25.57 o 
  -1  11  23      148.49      164.35     16.42 o 
   0  11  23      172.99      234.58     17.91 o 
   1  11  23      140.98      140.70     15.17 o 
   2  11  23      114.44      143.81     17.10 o 
   3  11  23       68.09       77.64     14.94 o 
   4  11  23      104.89      129.42     16.70 o 
   5  11  23      440.62      387.86     55.21 o 
   6  11  23      199.18      172.56     24.35 o 
   7  11  23      177.21      133.19     20.31 o 
   8  11  23       52.38       44.17     14.34 o 
   9  11  23       37.90       32.67     15.83 o 
  10  11  23       89.96       91.61     18.75 o 
  11  11  23       12.17        6.10     14.93 o 
 -10  12  23       18.70       38.70     16.67 o 
  -9  12  23      132.16      121.12     20.72 o 
  -8  12  23       12.67       32.13     17.13 o 
  -7  12  23       15.53       -3.77     14.82 o 
  -6  12  23       24.06       34.19     16.43 o 
  -5  12  23        5.44       16.14     21.88 o 
  -4  12  23       29.51       16.00     21.16 o 
  -3  12  23      227.69      240.11     23.92 o 
  -2  12  23        1.06       15.24     17.30 o 
  -1  12  23       17.40        4.26     14.77 o 
   0  12  23        5.49        6.72     13.88 o 
   1  12  23       19.36       19.51     14.88 o 
   2  12  23        0.76      -10.27     11.98 o 
   3  12  23      229.76      219.11     18.54 o 
   4  12  23       28.81       20.81     12.96 o 
   5  12  23        5.63        2.91     13.43 o 
   6  12  23       22.92       28.79     14.77 o 
   7  12  23       14.96       20.58     14.51 o 
   8  12  23       11.85       30.11     15.85 o 
   9  12  23      132.65       89.34     19.28 o 
  10  12  23       18.06        6.08     16.88 o 
  -9  13  23      111.71      137.71     38.09 o 
  -8  13  23       25.87       11.38     16.13 o 
  -7  13  23       45.36       42.41     19.37 o 
  -6  13  23       40.93       39.49     23.22 o 
  -5  13  23       14.35       33.20     24.65 o 
  -4  13  23        6.93       27.90     20.45 o 
  -3  13  23       39.32       59.72     18.85 o 
  -2  13  23       21.17       29.70     18.45 o 
  -1  13  23      156.16      174.15     23.53 o 
   0  13  23       95.64       84.78     18.69 o 
   1  13  23      152.52      155.03     20.68 o 
   2  13  23       20.41       16.90     16.30 o 
   3  13  23       37.97       44.42     15.20 o 
   4  13  23        6.57       10.06     14.21 o 
   5  13  23       13.58       14.99     14.79 o 
   6  13  23       41.07       51.78     18.95 o 
   7  13  23       45.92       32.61     15.38 o 
   8  13  23       26.56       42.83     17.81 o 
   9  13  23      110.34      108.24     19.32 o 
  -7  14  23       47.20       49.28     36.88 o 
  -6  14  23       18.47       26.63     21.68 o 
  -5  14  23       44.03       61.50     23.47 o 
  -4  14  23        3.31       16.56     20.60 o 
  -3  14  23       10.56       26.23     34.89 o 
  -2  14  23        4.77       24.60     19.42 o 
  -1  14  23      175.06      245.42     26.08 o 
   0  14  23        1.21       24.94     22.42 o 
   1  14  23      175.80      170.97     22.29 o 
   2  14  23        4.51       10.15     16.65 o 
   3  14  23       11.27       15.95     18.71 o 
   4  14  23        3.13       -7.64     17.49 o 
   5  14  23       46.07       48.14     15.95 o 
   6  14  23       18.09       12.05     14.87 o 
   7  14  23       47.22       49.91     20.81 o 
  -5  15  23        2.31       31.58     19.18 o 
  -4  15  23        2.61        4.34     19.62 o 
  -3  15  23        4.49       -8.56     21.01 o 
  -2  15  23       25.11       22.60     24.16 o 
  -1  15  23       44.78       55.53     26.86 o 
   0  15  23       24.19       44.59     20.20 o 
   1  15  23       44.51       77.87     19.43 o 
   2  15  23       25.19       47.02     18.58 o 
   3  15  23        4.39      -11.70     15.75 o 
   4  15  23        2.58       11.94     21.57 o 
   5  15  23        2.18       13.44     17.19 o 
  -1  16  23        7.84       -2.35     20.84 o 
   0  16  23       18.58       20.67     19.54 o 
   1  16  23        8.11       46.87     20.07 o 
   0   0  24     1088.24     1056.61     33.84 o 
   0   1  24       16.11       40.13      5.29 o 
   1   1  24      116.21      186.23     12.30 o 
  -1   2  24      595.30      610.53     21.10 o 
   0   2  24       53.46       78.52      6.33 o 
   1   2  24      600.28      721.27     16.94 o 
   2   2  24      487.18      458.01     13.45 o 
  -2   3  24      253.03      249.12     10.81 o 
  -1   3  24     3143.66     2907.21     41.35 o 
   0   3  24      321.53      364.62     11.20 o 
   1   3  24     3206.80     2856.12     43.91 o 
   2   3  24      241.65      233.43     10.53 o 
   3   3  24     1317.92     1359.75     24.70 o 
  -3   4  24      245.60      243.18     10.65 o 
  -2   4  24     1200.99     1209.00     25.56 o 
  -1   4  24      387.90      400.85     11.23 o 
   0   4  24      953.61      895.11     18.86 o 
   1   4  24      386.67      416.02     13.97 o 
   2   4  24     1185.90     1105.09     26.99 o 
   3   4  24      239.21      223.51     13.51 o 
   4   4  24      599.18      584.95     23.35 o 
  -4   5  24     1474.88     1611.31     29.06 o 
  -3   5  24     1593.35     1412.83     24.82 o 
  -2   5  24     1232.27     1315.18     22.09 o 
  -1   5  24      133.68      137.38      9.18 o 
   0   5  24        5.75       16.86      7.90 o 
   1   5  24      137.83      122.74     10.47 o 
   2   5  24     1227.38     1293.90     26.47 o 
   3   5  24     1591.22     1383.42     28.06 o 
   4   5  24     1471.38     1603.73     39.47 o 
   5   5  24      259.59      300.79     13.44 o 
  -5   6  24      555.59      589.24     18.00 o 
  -4   6  24      284.06      374.50     15.61 o 
  -3   6  24      887.06      828.66     16.27 o 
  -2   6  24      503.02      491.46     18.17 o 
  -1   6  24      748.17      713.41     16.39 o 
   0   6  24      913.78      845.09     19.19 o 
   1   6  24      746.71      682.06     19.82 o 
   2   6  24      517.05      505.94     17.05 o 
   3   6  24      884.18      822.71     22.72 o 
   4   6  24      291.01      400.80     16.32 o 
   5   6  24      556.26      593.55     18.07 o 
   6   6  24      690.33      548.75     20.42 o 
  -6   7  24       43.72       46.81     11.70 o 
  -5   7  24       25.29       41.32     11.40 o 
  -4   7  24       33.38       59.31     11.31 o 
  -3   7  24       47.60       41.34     10.80 o 
  -2   7  24      235.61      335.97     17.38 o 
  -1   7  24      148.92      187.80     12.83 o 
   0   7  24       87.86       95.80     10.19 o 
   1   7  24      146.09      193.31     19.75 o 
   2   7  24      231.01      320.55     14.87 o 
   3   7  24       42.61       27.52     10.09 o 
   4   7  24       32.24       56.26     10.56 o 
   5   7  24       25.74       57.11     12.42 o 
   6   7  24       43.43       49.60     11.77 o 
   7   7  24      516.43      451.25     24.47 o 
  -7   8  24      278.93      310.81     26.45 o 
  -6   8  24      759.25      785.23     24.16 o 
  -5   8  24      331.30      412.44     28.54 o 
  -4   8  24     1107.81     1138.66     30.17 o 
  -3   8  24      349.49      410.88     18.20 o 
  -2   8  24      631.34      607.19     21.58 o 
  -1   8  24      452.43      508.43     17.84 o 
   0   8  24      404.69      413.90     16.98 o 
   1   8  24      444.58      479.07     25.45 o 
   2   8  24      620.02      598.34     20.14 o 
   3   8  24      353.34      377.10     15.68 o 
   4   8  24     1092.10     1129.63     26.64 o 
   5   8  24      336.27      428.91     33.73 o 
   6   8  24      758.93      728.06     28.54 o 
   7   8  24      280.53      293.40     35.49 o 
   8   8  24       67.13       42.25     13.01 o 
  -8   9  24       85.80      111.54     15.51 o 
  -7   9  24       98.19      108.98     15.62 o 
  -6   9  24       11.47       31.82     11.54 o 
  -5   9  24       22.85       16.08     12.70 o 
  -4   9  24      663.33      651.39     21.82 o 
  -3   9  24       19.76       18.22     11.02 o 
  -2   9  24      595.13      654.43     21.78 o 
  -1   9  24      142.46      163.36     14.50 o 
   0   9  24     2198.36     2124.27     46.15 o 
   1   9  24      151.80      146.99     14.16 o 
   2   9  24      592.86      641.92     19.72 o 
   3   9  24       21.51       25.40     10.15 o 
   4   9  24      659.74      679.79     29.98 o 
   5   9  24       22.49       12.71     11.46 o 
   6   9  24       10.41        2.05     11.76 o 
   7   9  24       98.94       88.53     14.52 o 
   8   9  24       85.78       83.39     15.02 o 
   9   9  24       20.60       32.78     13.37 o 
  -9  10  24       86.99       87.89     16.78 o 
  -8  10  24       37.31       42.28     13.90 o 
  -7  10  24       27.18       33.80     15.67 o 
  -6  10  24       16.22       32.38     15.78 o 
  -5  10  24       10.15       10.66     12.67 o 
  -4  10  24      127.86      123.72     15.73 o 
  -3  10  24       73.87       95.00     16.43 o 
  -2  10  24      349.41      376.11     22.90 o 
  -1  10  24       48.04       72.99     15.08 o 
   0  10  24        8.28        0.05     11.98 o 
   1  10  24       49.98       81.77     11.58 o 
   2  10  24      348.57      404.74     24.08 o 
   3  10  24       73.59       91.06     15.81 o 
   4  10  24      126.37      118.50     16.14 o 
   5  10  24       10.16        2.19     11.81 o 
   6  10  24       17.12       16.69     12.66 o 
   7  10  24       26.95       29.09     12.89 o 
   8  10  24       36.08       32.25     12.80 o 
   9  10  24       87.47       61.03     14.58 o 
  10  10  24       46.49       49.77     15.97 o 
 -10  11  24        2.48       11.74     15.24 o 
  -9  11  24       40.50       48.98     16.09 o 
  -8  11  24        2.81       28.78     16.51 o 
  -7  11  24       30.63       36.31     15.54 o 
  -6  11  24        4.30       13.02     15.78 o 
  -5  11  24      139.94      119.88     18.23 o 
  -4  11  24      110.65      105.66     20.26 o 
  -3  11  24        4.12       -0.42     15.84 o 
  -2  11  24      635.67      625.79     30.37 o 
  -1  11  24        6.83       15.30     12.45 o 
   0  11  24      403.29      450.66     23.93 o 
   1  11  24        7.09        6.35     12.10 o 
   2  11  24      627.78      591.89     29.72 o 
   3  11  24        4.28       -6.72     11.86 o 
   4  11  24      111.00      120.67     14.76 o 
   5  11  24      140.39      120.25     15.81 o 
   6  11  24        4.36       17.13     13.45 o 
   7  11  24       30.97       22.56     13.25 o 
   8  11  24        2.96        7.73     13.29 o 
   9  11  24       40.01       24.20     13.76 o 
  10  11  24        2.37       38.99     16.26 o 
  11  11  24        6.82        6.56     15.37 o 
 -10  12  24       21.16       26.03     18.61 o 
  -9  12  24       16.68       29.07     18.00 o 
  -8  12  24       84.44      147.41     30.49 o 
  -7  12  24       28.29       13.14     16.30 o 
  -6  12  24      453.61      441.69     70.30 o 
  -5  12  24       73.75       76.01     26.19 o 
  -4  12  24      102.11       97.43     24.56 o 
  -3  12  24        7.63       29.81     17.18 o 
  -2  12  24      212.63      272.37     31.78 o 
  -1  12  24       15.06       27.37     14.73 o 
   0  12  24        1.94        5.35     13.73 o 
   1  12  24       14.71       34.69     15.11 o 
   2  12  24      213.50      237.17     34.47 o 
   3  12  24        7.75       10.88     13.69 o 
   4  12  24      103.62       73.67     20.43 o 
   5  12  24       75.99       70.13     16.48 o 
   6  12  24      455.38      511.01     40.32 o 
   7  12  24       28.69       31.45     15.56 o 
   8  12  24       82.43       80.01     17.76 o 
   9  12  24       16.94       21.82     16.55 o 
  10  12  24       21.41       12.11     18.90 o 
  -9  13  24       18.56       31.46     17.32 o 
  -8  13  24       42.00       35.25     17.20 o 
  -7  13  24        8.74       22.41     17.08 o 
  -6  13  24       41.77       31.30     22.21 o 
  -5  13  24        8.61        4.03     20.43 o 
  -4  13  24        8.10       15.51     21.25 o 
  -3  13  24       12.40        4.68     17.40 o 
  -2  13  24       66.46       46.24     19.59 o 
  -1  13  24       52.12       73.18     20.45 o 
   0  13  24      125.28      138.58     21.93 o 
   1  13  24       52.87       60.56     17.59 o 
   2  13  24       66.63       64.99     17.16 o 
   3  13  24       11.48       12.90     13.54 o 
   4  13  24        7.84        6.44     13.47 o 
   5  13  24        8.04       14.38     15.37 o 
   6  13  24       42.63       25.03     17.34 o 
   7  13  24        8.61       13.91     14.71 o 
   8  13  24       41.89       58.15     17.50 o 
   9  13  24       18.42       16.61     16.14 o 
  -7  14  24       34.01       39.93     21.45 o 
  -6  14  24      107.44       93.68     24.72 o 
  -5  14  24       34.34       62.01     23.04 o 
  -4  14  24       98.08       93.98     24.55 o 
  -3  14  24       10.19       34.58     22.35 o 
  -2  14  24       92.73      119.59     22.97 o 
  -1  14  24       54.06       79.74     21.63 o 
   0  14  24       41.72       84.64     26.48 o 
   1  14  24       54.57       74.58     19.59 o 
   2  14  24       92.80      102.47     19.81 o 
   3  14  24        9.52       -0.41     16.24 o 
   4  14  24       94.66       82.05     17.87 o 
   5  14  24       33.81       33.96     15.58 o 
   6  14  24      107.34       75.38     18.82 o 
   7  14  24       33.22       37.53     16.03 o 
  -5  15  24        5.44      -10.67     25.22 o 
  -4  15  24       29.02       23.90     20.66 o 
  -3  15  24       11.10      -19.13     19.13 o 
  -2  15  24       19.52        5.13     22.51 o 
  -1  15  24       15.66       50.25     25.17 o 
   0  15  24       93.47       94.42     22.00 o 
   1  15  24       15.34       29.61     17.37 o 
   2  15  24       20.65       17.01     17.87 o 
   3  15  24       11.79       24.01     18.21 o 
   4  15  24       29.60       30.64     21.00 o 
   5  15  24        5.16       14.33     19.30 o 
   0   1  25      853.26      825.69     15.35 o 
   1   1  25       47.77       61.19      6.18 o 
  -1   2  25      917.83      841.58     15.60 o 
   0   2  25      471.89      436.34     10.90 o 
   1   2  25      923.18      829.11     16.26 o 
   2   2  25     1557.31     1389.49     25.09 o 
  -2   3  25       74.61       55.98      7.54 o 
  -1   3  25      140.88      155.23     10.91 o 
   0   3  25      245.75      185.77      8.40 o 
   1   3  25      132.41      164.37     12.05 o 
   2   3  25       71.57       75.61      7.98 o 
   3   3  25      870.61      887.05     19.02 o 
  -3   4  25     1664.34     1595.78     27.12 o 
  -2   4  25     1255.78     1235.72     21.26 o 
  -1   4  25       49.52       61.37      7.38 o 
   0   4  25      205.56      175.85     11.20 o 
   1   4  25       47.03       65.98      8.98 o 
   2   4  25     1253.25     1245.48     25.73 o 
   3   4  25     1653.81     1637.19     31.05 o 
   4   4  25     4227.60     3889.32     57.90 o 
  -4   5  25      527.21      536.06     15.78 o 
  -3   5  25      478.22      528.29     14.35 o 
  -2   5  25      861.65      823.29     17.88 o 
  -1   5  25      783.15      748.71     19.63 o 
   0   5  25      452.22      483.00     14.75 o 
   1   5  25      781.73      703.26     18.94 o 
   2   5  25      847.70      800.43     20.08 o 
   3   5  25      476.47      536.15     21.35 o 
   4   5  25      513.89      482.65     16.02 o 
   5   5  25        0.05       -2.23      8.18 o 
  -5   6  25      672.72      715.21     21.92 o 
  -4   6  25      671.90      682.45     17.68 o 
  -3   6  25      300.81      396.89     13.87 o 
  -2   6  25      156.15      173.91     11.06 o 
  -1   6  25       55.03       84.33      9.77 o 
   0   6  25        2.14       16.44      8.24 o 
   1   6  25       54.14       83.01     11.08 o 
   2   6  25      153.05      158.82     12.86 o 
   3   6  25      308.48      420.40     17.74 o 
   4   6  25      682.70      701.35     19.58 o 
   5   6  25      658.15      697.09     19.98 o 
   6   6  25     1390.02     1234.94     30.10 o 
  -6   7  25       24.81       27.89     11.30 o 
  -5   7  25      131.41      106.92     12.94 o 
  -4   7  25      116.43      171.19     15.96 o 
  -3   7  25       31.68       30.35     10.01 o 
  -2   7  25     2345.42     2126.73     36.70 o 
  -1   7  25      560.13      540.08     18.76 o 
   0   7  25      310.38      344.41     14.52 o 
   1   7  25      563.00      508.47     17.28 o 
   2   7  25     2344.16     2148.37     45.35 o 
   3   7  25       33.43       16.85     10.17 o 
   4   7  25      119.27      165.67     13.11 o 
   5   7  25      137.41      114.13     12.27 o 
   6   7  25       25.68       27.51     11.62 o 
   7   7  25      849.73      820.14     26.78 o 
  -7   8  25      214.22      205.35     19.60 o 
  -6   8  25      474.16      442.53     25.73 o 
  -5   8  25      253.96      278.35     18.85 o 
  -4   8  25      315.33      409.69     19.33 o 
  -3   8  25      758.32      700.43     21.62 o 
  -2   8  25       56.72      128.34     12.71 o 
  -1   8  25      781.60      780.88     21.55 o 
   0   8  25      268.51      326.55     15.88 o 
   1   8  25      773.90      791.80     23.09 o 
   2   8  25       53.89      131.90     15.01 o 
   3   8  25      760.11      684.99     21.43 o 
   4   8  25      326.95      404.00     22.61 o 
   5   8  25      250.29      289.71     16.04 o 
   6   8  25      473.78      419.71     32.53 o 
   7   8  25      219.01      181.59     15.94 o 
   8   8  25       74.80       75.14     14.49 o 
  -8   9  25       52.45       44.10     13.67 o 
  -7   9  25      324.86      342.58     27.51 o 
  -6   9  25       81.60       87.90     17.15 o 
  -5   9  25      120.59      130.82     16.14 o 
  -4   9  25      118.18      155.53     14.76 o 
  -3   9  25      303.57      305.99     19.49 o 
  -2   9  25       61.38       51.54     12.31 o 
  -1   9  25      315.22      394.20     22.97 o 
   0   9  25      233.60      332.83     27.28 o 
   1   9  25      322.29      368.89     30.54 o 
   2   9  25       63.38       63.96     11.27 o 
   3   9  25      305.60      290.43     16.43 o 
   4   9  25      116.08      159.50     13.99 o 
   5   9  25      123.43      132.83     16.21 o 
   6   9  25       81.70       80.15     14.30 o 
   7   9  25      334.20      290.16     44.66 o 
   8   9  25       51.96       56.53     14.38 o 
   9   9  25      179.77      190.59     23.61 o 
  -9  10  25      126.87      119.66     16.54 o 
  -8  10  25       17.83       19.91     15.95 o 
  -7  10  25      156.24      161.89     20.93 o 
  -6  10  25       31.61       62.70     16.99 o 
  -5  10  25      225.27      251.95     18.94 o 
  -4  10  25      181.12      217.18     20.31 o 
  -3  10  25      346.42      396.82     24.50 o 
  -2  10  25       24.63       30.32     14.44 o 
  -1  10  25       95.58       92.98     16.02 o 
   0  10  25        5.88       14.94     12.07 o 
   1  10  25       98.11      120.45     12.87 o 
   2  10  25       24.18       51.20     11.76 o 
   3  10  25      344.25      384.22     19.80 o 
   4  10  25      183.21      223.81     17.39 o 
   5  10  25      235.68      218.67     18.80 o 
   6  10  25       32.59       56.80     13.80 o 
   7  10  25      155.26      141.43     23.48 o 
   8  10  25       17.31       31.22     13.68 o 
   9  10  25      125.16      109.88     18.01 o 
  10  10  25       26.41       19.63     14.54 o 
 -10  11  25      103.79       99.93     17.54 o 
  -9  11  25       53.65       46.05     17.45 o 
  -8  11  25       61.96       62.83     17.27 o 
  -7  11  25        8.98        1.45     15.67 o 
  -6  11  25       13.06       10.43     16.22 o 
  -5  11  25       29.49       49.94     19.12 o 
  -4  11  25       26.04       40.95     17.50 o 
  -3  11  25       69.26       83.79     18.40 o 
  -2  11  25       29.90       52.32     17.08 o 
  -1  11  25        4.91       -2.98     11.53 o 
   0  11  25      103.25       82.57     13.99 o 
   1  11  25        4.95        5.80     11.24 o 
   2  11  25       29.35       47.81     13.28 o 
   3  11  25       68.09       62.88     14.59 o 
   4  11  25       27.78       40.94     13.24 o 
   5  11  25       30.04       31.08     12.51 o 
   6  11  25       12.38        4.58     12.14 o 
   7  11  25        8.96        9.23     12.81 o 
   8  11  25       62.55       48.63     14.33 o 
   9  11  25       53.43       57.23     15.73 o 
  10  11  25      106.72      100.76     17.51 o 
  11  11  25        3.51       -6.77     14.98 o 
 -10  12  25        6.73        9.90     17.87 o 
  -9  12  25       23.10       10.56     17.03 o 
  -8  12  25       91.70       76.97     19.11 o 
  -7  12  25        3.99       19.06     16.62 o 
  -6  12  25       25.98       40.10     19.07 o 
  -5  12  25       23.85       28.11     22.55 o 
  -4  12  25       46.64       53.48     19.07 o 
  -3  12  25      117.81      115.47     20.75 o 
  -2  12  25      286.86      302.23     25.69 o 
  -1  12  25       78.94       94.52     17.08 o 
   0  12  25       20.82       17.07     14.93 o 
   1  12  25       81.73       70.97     17.35 o 
   2  12  25      284.15      269.88     37.72 o 
   3  12  25      114.47      128.77     16.40 o 
   4  12  25       47.00       63.11     15.17 o 
   5  12  25       24.58       19.85     14.19 o 
   6  12  25       26.50       27.98     14.56 o 
   7  12  25        4.26       -0.06     13.38 o 
   8  12  25       90.46       80.80     17.41 o 
   9  12  25       23.51        9.45     14.85 o 
  10  12  25        6.92       12.65     15.27 o 
  -8  13  25       29.54       28.50     18.52 o 
  -7  13  25       67.56       73.13     24.94 o 
  -6  13  25       50.35       44.26     22.89 o 
  -5  13  25      113.86      103.39     25.88 o 
  -4  13  25        6.67       22.16     19.54 o 
  -3  13  25        3.26       14.20     18.49 o 
  -2  13  25      131.42      161.70     23.58 o 
  -1  13  25      204.25      188.36     23.81 o 
   0  13  25        8.91       30.05     19.25 o 
   1  13  25      202.33      189.09     28.45 o 
   2  13  25      130.85      142.35     20.49 o 
   3  13  25        3.55       10.95     13.07 o 
   4  13  25        7.28       14.68     13.90 o 
   5  13  25      113.24      102.48     24.35 o 
   6  13  25       49.57       30.14     14.15 o 
   7  13  25       67.53       57.03     16.61 o 
   8  13  25       29.00       29.07     17.06 o 
  -7  14  25        6.30       -2.67     20.04 o 
  -6  14  25       12.42        1.78     20.35 o 
  -5  14  25       10.28       -1.60     19.83 o 
  -4  14  25       27.72       22.82     22.42 o 
  -3  14  25       19.57       16.94     22.27 o 
  -2  14  25       22.25       22.47     19.91 o 
  -1  14  25       55.18       85.78     21.07 o 
   0  14  25       36.80       51.90     21.45 o 
   1  14  25       55.02       63.85     18.62 o 
   2  14  25       21.65       30.71     17.06 o 
   3  14  25       18.79        5.69     15.22 o 
   4  14  25       27.86       35.96     15.10 o 
   5  14  25        9.63       19.37     15.35 o 
   6  14  25       12.03       10.97     14.64 o 
   7  14  25        6.56       -3.16     14.97 o 
  -4  15  25        3.22        0.13     27.42 o 
  -3  15  25       41.67       48.61     22.24 o 
  -2  15  25       18.08       28.98     24.53 o 
  -1  15  25      126.13      203.51     38.27 o 
   0  15  25       26.37       32.40     19.22 o 
   1  15  25      125.07      151.01     22.39 o 
   2  15  25       17.53       11.78     16.90 o 
   3  15  25       41.55       54.41     20.35 o 
   4  15  25        3.38       19.09     16.64 o 
   0   1  26      136.54      109.93      6.96 o 
   1   1  26     2041.12     1906.81     29.58 o 
  -1   2  26      357.45      338.63     15.31 o 
   0   2  26      491.28      525.54     12.97 o 
   1   2  26      357.64      335.79     13.09 o 
   2   2  26      418.40      369.12     12.63 o 
  -2   3  26     1231.15     1134.85     22.30 o 
  -1   3  26      408.78      380.54     11.88 o 
   0   3  26      585.65      568.74     13.86 o 
   1   3  26      412.18      407.82     12.70 o 
   2   3  26     1213.68     1127.43     22.22 o 
   3   3  26      340.13      299.67     12.57 o 
  -3   4  26     1328.95     1276.63     23.35 o 
  -2   4  26      262.15      285.48     14.15 o 
  -1   4  26      459.56      413.04     13.55 o 
   0   4  26      616.52      594.20     16.06 o 
   1   4  26      456.46      409.84     17.36 o 
   2   4  26      250.66      290.08     13.72 o 
   3   4  26     1339.31     1253.68     26.32 o 
   4   4  26      136.24      161.76     10.98 o 
  -4   5  26      194.63      206.70     11.89 o 
  -3   5  26        8.36        7.88      7.23 o 
  -2   5  26     1903.42     1797.55     29.60 o 
  -1   5  26      359.26      413.06     18.51 o 
   0   5  26     2720.96     2550.29     40.92 o 
   1   5  26      369.83      417.24     15.85 o 
   2   5  26     1872.98     1786.99     33.72 o 
   3   5  26        9.22       -4.03      8.59 o 
   4   5  26      182.34      202.50     12.61 o 
   5   5  26       87.27      113.09     10.80 o 
  -5   6  26      151.10      198.92     14.63 o 
  -4   6  26      145.81      200.42     12.36 o 
  -3   6  26     1105.39      997.04     20.02 o 
  -2   6  26        9.64       21.46      7.56 o 
  -1   6  26       26.44       41.85      9.14 o 
   0   6  26       57.65       55.13      9.76 o 
   1   6  26       29.78       52.24     10.13 o 
   2   6  26       11.67       17.53      9.73 o 
   3   6  26     1122.11     1022.70     25.12 o 
   4   6  26      152.11      191.54     14.30 o 
   5   6  26      156.65      239.80     14.42 o 
   6   6  26       80.06      114.65     13.81 o 
  -6   7  26       61.59       85.22     13.08 o 
  -5   7  26      414.36      483.42     20.99 o 
  -4   7  26     1431.37     1332.64     34.55 o 
  -3   7  26      471.20      475.62     17.00 o 
  -2   7  26       93.78      162.77     13.26 o 
  -1   7  26      723.00      729.23     25.56 o 
   0   7  26       20.45       13.37      9.01 o 
   1   7  26      720.24      727.43     20.26 o 
   2   7  26       92.41      157.11     12.45 o 
   3   7  26      488.66      462.33     18.93 o 
   4   7  26     1446.57     1348.99     29.54 o 
   5   7  26      408.10      464.11     20.25 o 
   6   7  26       63.64       79.07     12.92 o 
   7   7  26      171.09      128.93     14.25 o 
  -7   8  26       63.71       76.03     14.40 o 
  -6   8  26      159.58      186.58     16.57 o 
  -5   8  26        2.40       13.40     12.05 o 
  -4   8  26       36.19       37.28     12.39 o 
  -3   8  26      107.02      145.92     15.47 o 
  -2   8  26     1518.10     1541.28     32.42 o 
  -1   8  26      332.37      365.52     20.75 o 
   0   8  26        0.12        2.64      9.53 o 
   1   8  26      338.31      376.08     18.07 o 
   2   8  26     1540.99     1530.80     33.91 o 
   3   8  26      106.76      111.75     12.32 o 
   4   8  26       41.16       29.16     10.68 o 
   5   8  26        2.22        8.14     10.09 o 
   6   8  26      160.00      195.10     15.32 o 
   7   8  26       62.97       55.00     13.11 o 
   8   8  26       27.72       17.60     13.06 o 
  -8   9  26      123.62       99.77     15.12 o 
  -7   9  26        8.51       12.73     14.20 o 
  -6   9  26      229.48      222.78     18.04 o 
  -5   9  26      191.50      184.01     17.22 o 
  -4   9  26       10.03       -8.73     11.78 o 
  -3   9  26      228.59      227.74     24.33 o 
  -2   9  26      227.63      250.88     16.91 o 
  -1   9  26      178.72      185.82     15.48 o 
   0   9  26       15.97       43.28     11.85 o 
   1   9  26      176.69      165.80     14.78 o 
   2   9  26      235.04      255.61     19.40 o 
   3   9  26      224.25      224.97     15.93 o 
   4   9  26        9.98        9.25     10.28 o 
   5   9  26      193.56      153.57     16.64 o 
   6   9  26      230.01      221.05     26.33 o 
   7   9  26        9.51       20.45     12.25 o 
   8   9  26      122.43      102.95     15.41 o 
   9   9  26       59.54       44.01     14.20 o 
  -9  10  26        8.06       10.44     14.04 o 
  -8  10  26      135.21      130.87     18.66 o 
  -7  10  26       34.33       23.58     15.97 o 
  -6  10  26      117.28      112.68     18.41 o 
  -5  10  26       96.07       90.66     15.60 o 
  -4  10  26      125.81      119.43     17.71 o 
  -3  10  26       25.15       41.96     14.76 o 
  -2  10  26      308.75      295.08     21.63 o 
  -1  10  26      112.53      142.67     22.70 o 
   0  10  26      319.64      345.87     25.32 o 
   1  10  26      108.65      155.95     13.81 o 
   2  10  26      307.24      331.42     29.84 o 
   3  10  26       24.31       54.85     12.83 o 
   4  10  26      125.40      102.92     14.77 o 
   5  10  26       98.44       87.91     14.87 o 
   6  10  26      120.80      107.53     16.37 o 
   7  10  26       34.84       26.81     13.27 o 
   8  10  26      138.79       99.71     15.78 o 
   9  10  26        8.36       14.36     13.47 o 
  10  10  26       11.40        4.42     14.04 o 
 -10  11  26       19.69       13.36     16.91 o 
  -9  11  26       57.42       73.16     18.52 o 
  -8  11  26       71.96       62.17     17.91 o 
  -7  11  26       76.06       70.99     17.92 o 
  -6  11  26      101.16      107.91     19.58 o 
  -5  11  26      190.20      197.12     23.71 o 
  -4  11  26      243.14      301.23     33.72 o 
  -3  11  26       77.97      113.50     19.61 o 
  -2  11  26       42.75       35.47     20.65 o 
  -1  11  26      195.39      188.57     27.56 o 
   0  11  26      186.49      160.54     19.65 o 
   1  11  26      193.17      164.36     26.20 o 
   2  11  26       41.90       52.46     14.18 o 
   3  11  26       76.49       94.10     15.37 o 
   4  11  26      242.01      292.67     28.14 o 
   5  11  26      191.93      172.84     22.63 o 
   6  11  26       96.99      110.15     19.60 o 
   7  11  26       76.04       46.64     14.02 o 
   8  11  26       72.68       68.46     15.26 o 
   9  11  26       58.36       53.43     15.74 o 
  10  11  26       19.04       31.71     15.98 o 
  11  11  26        4.68        1.16     33.46 o 
  -9  12  26       13.21       18.37     17.29 o 
  -8  12  26       56.41       48.58     18.58 o 
  -7  12  26       12.46        4.52     18.32 o 
  -6  12  26       39.82       48.12     24.15 o 
  -5  12  26       17.33       21.88     22.25 o 
  -4  12  26       47.41       49.57     18.20 o 
  -3  12  26       71.66       81.52     19.53 o 
  -2  12  26        8.97       16.20     17.73 o 
  -1  12  26       63.03       40.33     15.92 o 
   0  12  26       58.62       49.60     15.46 o 
   1  12  26       64.30       44.51     15.21 o 
   2  12  26        9.54       27.99     13.67 o 
   3  12  26       71.03       76.77     22.82 o 
   4  12  26       47.19       28.09     14.40 o 
   5  12  26       18.45       11.95     13.36 o 
   6  12  26       39.92       20.45     15.32 o 
   7  12  26       13.06        1.80     13.88 o 
   8  12  26       55.59       55.49     16.24 o 
   9  12  26       13.32       12.92     14.80 o 
  -8  13  26       34.35       -1.13     28.32 o 
  -7  13  26       21.01       42.72     22.34 o 
  -6  13  26       36.12       47.74     23.49 o 
  -5  13  26       63.94       56.76     23.08 o 
  -4  13  26       75.24       93.00     24.42 o 
  -3  13  26       96.94      105.32     21.64 o 
  -2  13  26       55.23       50.53     19.55 o 
  -1  13  26       92.42      122.59     21.85 o 
   0  13  26        5.04       22.25     18.55 o 
   1  13  26       90.67       73.16     19.30 o 
   2  13  26       56.08       47.80     14.17 o 
   3  13  26       99.29       76.79     14.99 o 
   4  13  26       75.38       68.36     17.57 o 
   5  13  26       65.95       52.09     18.27 o 
   6  13  26       38.55       33.64     15.36 o 
   7  13  26       20.79       28.44     15.63 o 
   8  13  26       35.08       12.74     15.61 o 
  -6  14  26       10.43        0.61     19.75 o 
  -5  14  26        5.36        2.65     19.74 o 
  -4  14  26       51.65       53.09     23.37 o 
  -3  14  26        6.26        3.86     21.64 o 
  -2  14  26       85.16      101.85     22.47 o 
  -1  14  26       55.26       50.79     23.55 o 
   0  14  26        4.02       -2.69     18.32 o 
   1  14  26       55.20       62.28     18.30 o 
   2  14  26       84.17       80.27     18.32 o 
   3  14  26        6.06       27.75     16.20 o 
   4  14  26       50.06       43.00     15.89 o 
   5  14  26        5.50        5.37     14.55 o 
   6  14  26        9.89       12.76     14.20 o 
  -4  15  26        4.30       25.74     33.67 o 
  -3  15  26        8.63        6.14     21.31 o 
  -2  15  26        5.95       27.74     23.43 o 
  -1  15  26       79.45      110.16     26.11 o 
   0  15  26       20.83       27.36     19.11 o 
   1  15  26       78.94       80.62     19.63 o 
   2  15  26        6.16        7.00     16.97 o 
   3  15  26        7.84       -5.85     15.29 o 
   4  15  26        4.18       -8.70     13.86 o 
   0   1  27       45.05       53.03      6.32 o 
   1   1  27      236.98      396.14     14.81 o 
  -1   2  27      585.73      510.50     13.36 o 
   0   2  27      567.70      536.27     12.49 o 
   1   2  27      592.96      555.72     14.46 o 
   2   2  27      209.57      309.29     12.16 o 
  -2   3  27      449.06      463.39     14.04 o 
  -1   3  27      485.00      532.78     14.02 o 
   0   3  27      179.62      192.76     11.11 o 
   1   3  27      486.98      536.24     14.52 o 
   2   3  27      452.62      415.81     13.61 o 
   3   3  27     2145.76     1945.71     33.30 o 
  -3   4  27       27.90       64.96      8.44 o 
  -2   4  27     2390.18     2372.41     36.87 o 
  -1   4  27      264.23      386.79     18.66 o 
   0   4  27     1885.95     1992.95     40.06 o 
   1   4  27      274.69      424.42     15.18 o 
   2   4  27     2393.86     2381.62     41.61 o 
   3   4  27       28.12       57.63      9.73 o 
   4   4  27      576.09      564.02     17.06 o 
  -4   5  27      426.39      447.55     28.80 o 
  -3   5  27       88.44      111.32     10.58 o 
  -2   5  27       91.47      164.73     10.59 o 
  -1   5  27       97.93       82.03      9.75 o 
   0   5  27      538.35      536.28     15.85 o 
   1   5  27      102.15       93.90     10.72 o 
   2   5  27       94.27      149.83     12.08 o 
   3   5  27       84.22      106.85     11.47 o 
   4   5  27      428.60      455.64     16.15 o 
   5   5  27       66.90       72.92     10.26 o 
  -5   6  27      213.07      224.42     15.36 o 
  -4   6  27      316.93      339.22     15.91 o 
  -3   6  27      940.26      975.60     19.64 o 
  -2   6  27       48.82       66.71     10.21 o 
  -1   6  27     1076.86     1067.20     23.08 o 
   0   6  27       67.94      108.84     11.00 o 
   1   6  27     1031.35      982.55     23.70 o 
   2   6  27       50.68       71.08     11.41 o 
   3   6  27      948.71      900.55     24.21 o 
   4   6  27      317.86      340.17     18.41 o 
   5   6  27      214.67      228.70     14.68 o 
   6   6  27      731.38      661.16     22.01 o 
  -6   7  27      503.09      518.52     20.68 o 
  -5   7  27      518.25      527.12     24.88 o 
  -4   7  27       15.95       31.58     11.84 o 
  -3   7  27       78.91      121.32     13.05 o 
  -2   7  27      470.04      515.50     19.23 o 
  -1   7  27      171.66      191.28     15.30 o 
   0   7  27        5.19       40.45      9.68 o 
   1   7  27      170.11      182.60     14.85 o 
   2   7  27      464.43      448.13     19.10 o 
   3   7  27       80.76      119.21     15.14 o 
   4   7  27       15.75       40.37     10.63 o 
   5   7  27      520.16      520.13     18.71 o 
   6   7  27      516.56      490.46     23.27 o 
   7   7  27        9.57        6.37     11.26 o 
  -7   8  27       14.65       11.03     12.23 o 
  -6   8  27       90.29      101.49     16.26 o 
  -5   8  27       80.53       90.91     15.14 o 
  -4   8  27       99.68      126.99     14.63 o 
  -3   8  27      200.13      251.92     18.07 o 
  -2   8  27       89.81      140.58     13.14 o 
  -1   8  27      685.46      684.80     25.20 o 
   0   8  27      170.68      195.32     13.85 o 
   1   8  27      680.46      669.81     29.03 o 
   2   8  27       83.95      134.22     13.67 o 
   3   8  27      191.29      231.77     14.97 o 
   4   8  27      101.78       95.63     12.30 o 
   5   8  27       84.88       86.59     12.65 o 
   6   8  27       94.74      106.39     13.75 o 
   7   8  27       14.44        4.87     11.75 o 
   8   8  27       86.96       88.72     15.20 o 
  -8   9  27       54.42       44.28     15.67 o 
  -7   9  27       29.27       22.96     14.92 o 
  -6   9  27       64.91       68.99     14.89 o 
  -5   9  27       53.84       69.23     14.38 o 
  -4   9  27       71.10       89.16     15.01 o 
  -3   9  27      441.41      528.19     23.21 o 
  -2   9  27      134.02      147.74     15.29 o 
  -1   9  27       41.94       30.50     11.76 o 
   0   9  27       19.70       22.47     11.28 o 
   1   9  27       46.37       27.99     11.76 o 
   2   9  27      137.56      150.54     13.41 o 
   3   9  27      439.37      494.98     25.05 o 
   4   9  27       70.68       70.50     12.14 o 
   5   9  27       60.30       55.87     14.67 o 
   6   9  27       62.06       63.64     13.64 o 
   7   9  27       31.75       23.64     12.26 o 
   8   9  27       55.24       46.32     13.46 o 
   9   9  27        1.80       -0.16     12.69 o 
  -9  10  27       29.92       38.91     17.27 o 
  -8  10  27       46.93       38.65     16.50 o 
  -7  10  27       31.80       19.49     15.61 o 
  -6  10  27       42.84       25.60     16.01 o 
  -5  10  27       74.90       52.61     16.93 o 
  -4  10  27       18.35       17.38     14.82 o 
  -3  10  27       53.35       89.56     16.44 o 
  -2  10  27        5.93       16.39     13.89 o 
  -1  10  27       17.15       34.22     13.43 o 
   0  10  27      278.16      264.54     18.84 o 
   1  10  27       17.00       26.06     10.16 o 
   2  10  27        5.46        7.40     10.94 o 
   3  10  27       51.10       69.72     12.12 o 
   4  10  27       19.17       23.63     12.41 o 
   5  10  27       73.82       91.75     15.21 o 
   6  10  27       42.25       48.59     12.87 o 
   7  10  27       31.62       32.90     13.35 o 
   8  10  27       47.93       22.47     13.37 o 
   9  10  27       29.42       26.70     14.24 o 
  10  10  27       15.51       28.32     14.74 o 
 -10  11  27        3.54       11.99     17.15 o 
  -9  11  27       95.69       89.43     19.12 o 
  -8  11  27        7.45        0.99     16.75 o 
  -7  11  27       95.66      108.68     18.44 o 
  -6  11  27      117.02      101.64     21.11 o 
  -5  11  27        3.09        7.79     18.18 o 
  -4  11  27      203.25      240.89     40.12 o 
  -3  11  27      311.98      299.03     29.66 o 
  -2  11  27       90.29      117.76     20.64 o 
  -1  11  27      101.95      107.27     16.93 o 
   0  11  27       24.95       31.13     12.83 o 
   1  11  27      100.05      110.91     14.56 o 
   2  11  27       95.03       78.54     22.06 o 
   3  11  27      311.97      314.47     32.90 o 
   4  11  27      210.10      232.38     27.47 o 
   5  11  27        3.06       -3.33     11.85 o 
   6  11  27      115.64       85.60     15.11 o 
   7  11  27       98.37      119.61     24.32 o 
   8  11  27        7.88        4.87     12.81 o 
   9  11  27       95.86       78.37     16.28 o 
  10  11  27        3.47       15.54     14.34 o 
  -9  12  27       12.27       13.15     16.50 o 
  -8  12  27        2.84       21.62     17.34 o 
  -7  12  27        1.20        1.63     19.93 o 
  -6  12  27        3.76        8.00     21.76 o 
  -5  12  27       29.86       18.60     21.42 o 
  -4  12  27       18.47       21.59     18.43 o 
  -3  12  27       64.16       75.95     20.00 o 
  -2  12  27      163.78      121.54     21.02 o 
  -1  12  27       25.70       16.20     14.40 o 
   0  12  27      115.50      108.60     16.70 o 
   1  12  27       24.43        9.46     13.62 o 
   2  12  27      165.25      133.43     17.06 o 
   3  12  27       62.63       59.61     17.81 o 
   4  12  27       17.99       15.79     13.49 o 
   5  12  27       28.92       13.67     13.81 o 
   6  12  27        3.92        2.41     14.65 o 
   7  12  27        1.11       -1.37     14.09 o 
   8  12  27        2.88      -10.84     14.29 o 
   9  12  27       13.15        8.57     13.62 o 
  -8  13  27       12.00       10.92     24.59 o 
  -7  13  27       18.04       29.33     22.48 o 
  -6  13  27       10.48        4.86     21.90 o 
  -5  13  27       19.25       37.23     23.52 o 
  -4  13  27        3.04        5.86     20.85 o 
  -3  13  27       64.53       75.19     20.92 o 
  -2  13  27        9.95        7.51     18.27 o 
  -1  13  27        1.53       12.86     18.08 o 
   0  13  27      193.93      168.06     44.81 o 
   1  13  27        1.25        9.15     17.67 o 
   2  13  27        9.58       12.90     13.49 o 
   3  13  27       65.70       40.79     13.53 o 
   4  13  27        2.89       10.57     13.44 o 
   5  13  27       18.56       31.02     15.13 o 
   6  13  27       10.46       28.92     15.49 o 
   7  13  27       17.31        0.90     14.82 o 
   8  13  27       12.23       14.70     15.83 o 
  -6  14  27       17.85       -3.90     20.64 o 
  -5  14  27       21.18       25.01     20.31 o 
  -4  14  27       13.91       37.62     21.42 o 
  -3  14  27      106.19       86.46     35.30 o 
  -2  14  27      135.89      136.61     23.08 o 
  -1  14  27       76.73       55.78     23.31 o 
   0  14  27       66.30       49.81     21.38 o 
   1  14  27       76.19       70.38     18.04 o 
   2  14  27      138.30      118.01     21.49 o 
   3  14  27      107.33       95.52     18.77 o 
   4  14  27       14.33        5.35     12.93 o 
   5  14  27       22.15       12.53     14.62 o 
   6  14  27       18.18        4.71     14.67 o 
  -3  15  27       10.71       40.32     24.08 o 
  -2  15  27       15.87       32.35     22.34 o 
  -1  15  27       17.99       28.78     23.74 o 
   0  15  27       30.50       41.53     20.20 o 
   1  15  27       17.47       14.61     17.36 o 
   2  15  27       15.76       37.44     17.45 o 
   3  15  27       10.86       27.05     30.88 o 
   0   0  28      196.99      233.34     18.43 o 
   0   1  28     1952.05     1851.49     27.94 o 
   1   1  28      460.43      464.89     13.44 o 
  -1   2  28       94.95      117.46     12.09 o 
   0   2  28     1107.15     1089.08     22.00 o 
   1   2  28       92.22      145.19      9.84 o 
   2   2  28      495.40      569.10     15.38 o 
  -2   3  28     1115.93     1167.19     23.47 o 
  -1   3  28      626.80      592.75     15.13 o 
   0   3  28      257.35      321.56     13.43 o 
   1   3  28      605.66      629.08     17.93 o 
   2   3  28     1124.64     1208.11     23.89 o 
   3   3  28        7.59       43.82      8.60 o 
  -3   4  28      143.12      168.03     10.26 o 
  -2   4  28      652.90      649.12     16.47 o 
  -1   4  28     2270.04     2146.56     36.18 o 
   0   4  28        9.20       19.91      8.35 o 
   1   4  28     2288.24     2122.31     38.24 o 
   2   4  28      632.09      652.64     18.60 o 
   3   4  28      134.39      149.18     12.15 o 
   4   4  28      977.57     1112.60     23.52 o 
  -4   5  28      129.08      174.82     14.54 o 
  -3   5  28      880.45      804.90     20.86 o 
  -2   5  28      949.49      981.70     22.00 o 
  -1   5  28      237.77      268.57     23.77 o 
   0   5  28      266.44      303.53     14.18 o 
   1   5  28      248.72      293.69     14.48 o 
   2   5  28      944.78     1001.51     23.49 o 
   3   5  28      882.64      814.54     21.27 o 
   4   5  28      126.77      169.47     12.06 o 
   5   5  28      510.48      566.57     18.48 o 
  -5   6  28       55.33       77.69     12.88 o 
  -4   6  28      572.16      610.69     18.01 o 
  -3   6  28       46.02       50.22      9.23 o 
  -2   6  28      787.30      826.97     20.40 o 
  -1   6  28      359.00      396.94     17.71 o 
   0   6  28      361.92      373.02     16.57 o 
   1   6  28      371.05      406.14     16.96 o 
   2   6  28      793.19      840.96     25.34 o 
   3   6  28       47.08       67.63     11.81 o 
   4   6  28      563.22      578.41     19.75 o 
   5   6  28       57.57       69.20     11.19 o 
   6   6  28       76.49       99.98     13.53 o 
  -6   7  28      251.88      228.17     18.13 o 
  -5   7  28      161.15      153.20     16.45 o 
  -4   7  28      501.51      562.77     23.35 o 
  -3   7  28      105.94      117.57     12.85 o 
  -2   7  28      183.19      215.08     14.82 o 
  -1   7  28      542.52      558.09     18.62 o 
   0   7  28     1394.62     1481.85     28.93 o 
   1   7  28      567.98      578.42     18.60 o 
   2   7  28      183.25      227.07     17.24 o 
   3   7  28      107.12       99.44     14.45 o 
   4   7  28      497.39      483.40     17.97 o 
   5   7  28      158.97      144.01     13.58 o 
   6   7  28      244.99      253.60     17.01 o 
   7   7  28       10.38       22.86     11.65 o 
  -7   8  28      122.02      134.14     17.51 o 
  -6   8  28      267.93      255.34     20.37 o 
  -5   8  28      363.11      359.34     23.84 o 
  -4   8  28      356.24      369.74     32.16 o 
  -3   8  28      107.08      122.87     15.52 o 
  -2   8  28      150.21      127.57     13.44 o 
  -1   8  28       33.63       59.08     11.26 o 
   0   8  28      149.24      160.44     13.37 o 
   1   8  28       37.54       61.45     12.08 o 
   2   8  28      152.38      143.61     14.01 o 
   3   8  28      110.95      107.69     12.65 o 
   4   8  28      347.55      330.69     16.92 o 
   5   8  28      365.91      404.10     29.27 o 
   6   8  28      266.30      253.81     18.71 o 
   7   8  28      121.87      116.89     14.81 o 
   8   8  28       51.85       24.28     13.55 o 
  -8   9  28        2.49       11.17     14.72 o 
  -7   9  28       23.15       21.56     16.00 o 
  -6   9  28       65.71       95.76     15.78 o 
  -5   9  28       90.06       61.22     14.60 o 
  -4   9  28       70.68       69.66     14.59 o 
  -3   9  28       78.15       78.54     14.86 o 
  -2   9  28       13.36        4.72     11.85 o 
  -1   9  28        7.16        5.29     11.29 o 
   0   9  28      445.33      432.03     33.35 o 
   1   9  28        7.41       15.85     11.39 o 
   2   9  28       13.70       18.91     10.70 o 
   3   9  28       79.34       70.91     11.77 o 
   4   9  28       71.69       78.31     12.86 o 
   5   9  28       91.66       79.43     14.69 o 
   6   9  28       64.64       84.90     14.48 o 
   7   9  28       23.94       23.82     12.12 o 
   8   9  28        2.31        4.34     12.32 o 
   9   9  28       48.51       33.76     15.73 o 
  -9  10  28       64.21       51.75     16.86 o 
  -8  10  28       19.68       17.46     16.13 o 
  -7  10  28       46.56       37.86     17.42 o 
  -6  10  28      156.47      144.68     21.57 o 
  -5  10  28       47.36       36.55     16.15 o 
  -4  10  28       35.43       55.70     16.20 o 
  -3  10  28       78.59       78.91     16.88 o 
  -2  10  28      100.59       86.38     16.49 o 
  -1  10  28       29.30       25.50     13.82 o 
   0  10  28        7.30       11.76     11.05 o 
   1  10  28       27.39       32.91     10.92 o 
   2  10  28       97.55       90.83     13.02 o 
   3  10  28       81.19       75.77     12.39 o 
   4  10  28       36.61       56.30     13.17 o 
   5  10  28       50.63       53.44     14.33 o 
   6  10  28      154.55      100.41     22.37 o 
   7  10  28       43.59       25.67     12.76 o 
   8  10  28       19.77       -3.54     13.42 o 
   9  10  28       65.20       42.62     14.73 o 
  10  10  28        4.04        4.42     15.56 o 
 -10  11  28        0.95        4.16     16.80 o 
  -9  11  28       17.49       34.44     16.58 o 
  -8  11  28       48.38       49.43     17.00 o 
  -7  11  28       28.50       23.50     19.98 o 
  -6  11  28       30.30       53.29     19.63 o 
  -5  11  28       12.50       28.75     18.57 o 
  -4  11  28       58.63       57.14     18.48 o 
  -3  11  28       26.82       28.80     16.78 o 
  -2  11  28      166.46      166.67     21.35 o 
  -1  11  28       19.07       15.99     14.26 o 
   0  11  28       71.27       66.91     13.98 o 
   1  11  28       17.68        2.73     10.65 o 
   2  11  28      163.22      115.91     19.90 o 
   3  11  28       27.16       29.45     12.07 o 
   4  11  28       59.32       63.76     14.30 o 
   5  11  28       12.86       30.39     13.43 o 
   6  11  28       30.47       28.32     13.17 o 
   7  11  28       28.73       13.25     13.02 o 
   8  11  28       48.70       26.86     13.72 o 
   9  11  28       18.41       38.27     14.36 o 
  10  11  28        0.86        5.07     14.26 o 
  -9  12  28        0.39      -12.75     17.19 o 
  -8  12  28        5.90       22.96     20.66 o 
  -7  12  28      117.07      126.24     27.52 o 
  -6  12  28       43.10       29.01     21.69 o 
  -5  12  28       10.03        0.79     20.73 o 
  -4  12  28       83.31      101.04     19.36 o 
  -3  12  28       74.79       76.78     19.82 o 
  -2  12  28       40.24       23.63     17.40 o 
  -1  12  28      143.82      109.62     20.94 o 
   0  12  28        3.88        0.69     13.89 o 
   1  12  28      145.29      121.07     30.53 o 
   2  12  28       40.89       39.91     13.56 o 
   3  12  28       74.75       73.55     14.72 o 
   4  12  28       88.02       85.06     21.05 o 
   5  12  28       10.64        3.79     14.07 o 
   6  12  28       43.70       47.02     16.36 o 
   7  12  28      113.45       92.09     20.34 o 
   8  12  28        5.85        2.12     14.56 o 
   9  12  28        0.51       24.44     23.51 o 
  -7  13  28        4.61        6.03     31.29 o 
  -6  13  28       32.98       33.82     22.49 o 
  -5  13  28       64.21       62.12     22.55 o 
  -4  13  28        9.90       27.62     21.16 o 
  -3  13  28        8.89       -9.06     20.66 o 
  -2  13  28      141.35      139.12     25.00 o 
  -1  13  28       74.03       86.97     20.18 o 
   0  13  28      101.05       85.17     20.34 o 
   1  13  28       73.30       61.37     19.46 o 
   2  13  28      138.20       92.78     16.10 o 
   3  13  28        9.15       14.14     12.55 o 
   4  13  28        9.04       18.82     13.71 o 
   5  13  28       64.34       51.24     16.36 o 
   6  13  28       32.27       39.00     17.33 o 
   7  13  28        4.48        7.07     15.10 o 
  -5  14  28       17.77       21.36     19.82 o 
  -4  14  28        6.77        8.55     19.26 o 
  -3  14  28        3.36        2.24     20.73 o 
  -2  14  28       47.39       49.80     20.31 o 
  -1  14  28       40.99       36.11     31.42 o 
   0  14  28       27.20       49.97     20.23 o 
   1  14  28       40.77       44.05     17.09 o 
   2  14  28       47.96       48.03     19.22 o 
   3  14  28        3.26       11.94     16.11 o 
   4  14  28        6.25       10.40     12.51 o 
   5  14  28       18.14        0.80     13.45 o 
  -2  15  28       10.48        0.19     27.52 o 
  -1  15  28      185.25      224.94     38.36 o 
   0  15  28       28.26       35.88     19.81 o 
   1  15  28      184.25      160.48     34.41 o 
   2  15  28        9.98       19.72     16.60 o 
   0   1  29       90.72      135.21      8.04 o 
   1   1  29     2380.28     2180.63     45.96 o 
  -1   2  29      913.58      817.19     17.62 o 
   0   2  29      813.22      851.35     19.32 o 
   1   2  29      903.63      821.50     18.71 o 
   2   2  29     1002.91      932.84     20.39 o 
  -2   3  29      228.77      284.24     17.02 o 
  -1   3  29     1050.80      976.25     21.43 o 
   0   3  29     1899.62     1680.48     30.34 o 
   1   3  29     1044.22      983.43     22.70 o 
   2   3  29      227.24      266.63     13.70 o 
   3   3  29      259.86      240.39     12.36 o 
  -3   4  29      197.01      238.27     12.76 o 
  -2   4  29       70.61       95.91      9.63 o 
  -1   4  29      664.05      699.39     17.96 o 
   0   4  29      315.17      381.13     15.27 o 
   1   4  29      648.58      670.70     19.97 o 
   2   4  29       72.71      107.97     11.29 o 
   3   4  29      193.48      240.43     15.01 o 
   4   4  29       26.05       67.49      9.90 o 
  -4   5  29       29.31       45.10     10.94 o 
  -3   5  29      877.74      923.76     20.22 o 
  -2   5  29      910.95      979.96     23.84 o 
  -1   5  29     2575.11     2573.49     42.07 o 
   0   5  29      453.55      474.43     17.19 o 
   1   5  29     2560.19     2546.93     77.77 o 
   2   5  29      928.31     1029.46     24.34 o 
   3   5  29      865.26      913.84     23.08 o 
   4   5  29       31.36       36.35      9.35 o 
   5   5  29     1166.49     1260.19     29.74 o 
  -5   6  29       71.51       93.52     14.82 o 
  -4   6  29      175.94      212.26     15.82 o 
  -3   6  29       73.29       97.98     11.05 o 
  -2   6  29      524.33      548.09     17.19 o 
  -1   6  29      177.52      236.88     13.89 o 
   0   6  29       46.00      136.64     11.84 o 
   1   6  29      181.56      215.15     15.90 o 
   2   6  29      520.92      552.41     18.25 o 
   3   6  29       68.36       57.96     11.74 o 
   4   6  29      170.40      196.03     15.15 o 
   5   6  29       69.98       90.27     12.01 o 
   6   6  29       22.24       51.19     11.91 o 
  -6   7  29      128.60      145.32     16.61 o 
  -5   7  29       97.89      151.25     16.41 o 
  -4   7  29      158.48      213.40     18.03 o 
  -3   7  29       32.65       59.28     10.85 o 
  -2   7  29      265.74      265.81     16.06 o 
  -1   7  29      193.69      212.81     14.94 o 
   0   7  29      142.30      215.20     13.53 o 
   1   7  29      199.60      226.55     16.03 o 
   2   7  29      272.17      267.27     17.98 o 
   3   7  29       33.26       52.91     13.39 o 
   4   7  29      152.28      194.89     14.42 o 
   5   7  29       96.20      168.64     13.92 o 
   6   7  29      125.88      134.92     14.88 o 
   7   7  29      131.72      141.03     15.08 o 
  -7   8  29       28.18       13.94     14.56 o 
  -6   8  29        4.17       19.54     13.40 o 
  -5   8  29      288.51      280.88     23.77 o 
  -4   8  29       34.74       54.24     14.24 o 
  -3   8  29      330.70      351.57     21.35 o 
  -2   8  29       71.89      114.07     13.12 o 
  -1   8  29      206.60      210.67     14.63 o 
   0   8  29      119.02      123.08     12.72 o 
   1   8  29      209.10      210.04     16.67 o 
   2   8  29       70.96      113.03     13.61 o 
   3   8  29      321.29      314.16     18.40 o 
   4   8  29       34.70       39.26     10.85 o 
   5   8  29      290.78      292.92     18.65 o 
   6   8  29        4.88        7.36     11.13 o 
   7   8  29       26.94       20.85     12.24 o 
   8   8  29       23.33       23.16     15.17 o 
  -8   9  29       61.97       40.63     15.84 o 
  -7   9  29       42.97       53.95     16.96 o 
  -6   9  29       36.42       43.72     14.15 o 
  -5   9  29       66.82      110.92     21.92 o 
  -4   9  29       34.59       43.91     13.84 o 
  -3   9  29        7.56       -4.39     12.11 o 
  -2   9  29       13.21       18.18     11.88 o 
  -1   9  29      119.50      136.30     17.53 o 
   0   9  29       41.95       58.12     12.77 o 
   1   9  29      119.20      114.76     13.29 o 
   2   9  29       13.07        8.23     13.30 o 
   3   9  29        7.77        3.08     10.49 o 
   4   9  29       32.26       27.93     11.14 o 
   5   9  29       65.76       65.46     14.35 o 
   6   9  29       36.06       35.83     13.55 o 
   7   9  29       42.00       39.71     13.44 o 
   8   9  29       63.37       58.50     13.97 o 
   9   9  29       30.62       31.08     16.32 o 
  -9  10  29      111.58       83.59     18.31 o 
  -8  10  29       25.52       18.40     16.40 o 
  -7  10  29       75.97       74.34     17.94 o 
  -6  10  29       72.36       88.85     19.77 o 
  -5  10  29      272.56      262.68     33.51 o 
  -4  10  29        0.46        2.44     14.69 o 
  -3  10  29      135.99      187.14     27.82 o 
  -2  10  29        1.85      -12.19     12.75 o 
  -1  10  29       24.86       27.19     13.09 o 
   0  10  29       46.28       32.63     11.55 o 
   1  10  29       25.64       30.20     10.74 o 
   2  10  29        2.22        4.13     10.82 o 
   3  10  29      134.43      194.06     22.11 o 
   4  10  29        0.48       -2.48     11.82 o 
   5  10  29      270.36      230.94     26.06 o 
   6  10  29       70.57       48.05     13.03 o 
   7  10  29       76.77       53.36     13.63 o 
   8  10  29       25.80       23.10     13.48 o 
   9  10  29      110.57       73.62     17.14 o 
  10  10  29       38.88       43.59     16.65 o 
 -10  11  29        2.17       -7.66     16.98 o 
  -9  11  29      123.29      117.79     20.32 o 
  -8  11  29       89.67       96.28     22.84 o 
  -7  11  29       42.17       26.37     20.22 o 
  -6  11  29       17.57       10.34     17.83 o 
  -5  11  29       30.55       34.27     19.32 o 
  -4  11  29       12.79        2.27     17.27 o 
  -3  11  29       19.57        6.42     15.95 o 
  -2  11  29       49.87       52.40     17.84 o 
  -1  11  29       54.14       52.00     15.25 o 
   0  11  29        6.23       13.94     11.96 o 
   1  11  29       52.28       43.26     17.38 o 
   2  11  29       48.78       38.10     12.67 o 
   3  11  29       19.24       17.72     11.48 o 
   4  11  29       13.18       12.68     11.74 o 
   5  11  29       28.54       36.63     13.24 o 
   6  11  29       17.25       19.66     13.18 o 
   7  11  29       43.91       45.05     13.83 o 
   8  11  29       88.28       56.61     14.48 o 
   9  11  29      123.90      102.33     18.90 o 
  10  11  29        2.43       -5.58     14.80 o 
  -8  12  29       33.57       34.10     21.06 o 
  -7  12  29        9.09        5.44     19.88 o 
  -6  12  29       80.11       61.74     23.21 o 
  -5  12  29       54.23        6.00     20.98 o 
  -4  12  29        3.67        1.17     16.53 o 
  -3  12  29       10.38       -1.31     17.14 o 
  -2  12  29       28.53       36.10     17.55 o 
  -1  12  29       14.31       14.86     15.04 o 
   0  12  29        0.41       -1.64     12.17 o 
   1  12  29       14.16       18.10     13.20 o 
   2  12  29       27.71       31.40     12.94 o 
   3  12  29       10.67       12.03     13.08 o 
   4  12  29        4.25       17.10     13.94 o 
   5  12  29       54.00       46.03     16.96 o 
   6  12  29       81.39       70.57     16.85 o 
   7  12  29        9.30        8.22     15.11 o 
   8  12  29       32.97       19.93     14.80 o 
  -7  13  29        3.80      -19.97     19.97 o 
  -6  13  29        4.06      -12.21     20.54 o 
  -5  13  29      108.62      121.50     24.79 o 
  -4  13  29       46.95       61.16     23.15 o 
  -3  13  29       20.83        9.74     17.78 o 
  -2  13  29       18.24       36.67     18.70 o 
  -1  13  29       22.29        0.78     17.32 o 
   0  13  29       63.61       55.44     17.97 o 
   1  13  29       21.45       22.81     15.93 o 
   2  13  29       18.42       17.74     13.37 o 
   3  13  29       21.60       17.96     13.14 o 
   4  13  29       48.55       50.58     19.93 o 
   5  13  29      109.04       77.93     18.92 o 
   6  13  29        4.16       23.58     15.82 o 
   7  13  29        3.79       -6.20     14.10 o 
  -5  14  29       16.37       39.52     40.05 o 
  -4  14  29        6.13       19.50     20.99 o 
  -3  14  29       58.04       34.02     22.59 o 
  -2  14  29       72.51       77.24     21.24 o 
  -1  14  29       28.67       23.70     22.28 o 
   0  14  29        3.62        1.31     16.65 o 
   1  14  29       29.40       37.78     16.68 o 
   2  14  29       72.54       67.50     17.02 o 
   3  14  29       58.90       55.96     23.20 o 
   4  14  29        6.43       17.41     13.77 o 
   5  14  29       15.60        9.56     13.71 o 
   0   1  30       10.83       45.92      7.80 o 
   1   1  30      307.14      411.88     13.31 o 
  -1   2  30      648.49      562.85     14.89 o 
   0   2  30      928.72      816.24     19.22 o 
   1   2  30      666.39      571.28     17.09 o 
   2   2  30      481.18      592.48     16.23 o 
  -2   3  30      324.77      328.76     13.22 o 
  -1   3  30      315.49      382.08     20.56 o 
   0   3  30        1.61       25.48      8.89 o 
   1   3  30      315.42      384.94     17.10 o 
   2   3  30      323.49      351.27     15.38 o 
   3   3  30        1.30       12.09      8.38 o 
  -3   4  30      360.07      360.37     14.89 o 
  -2   4  30      219.36      316.37     15.72 o 
  -1   4  30      447.95      523.09     19.29 o 
   0   4  30       26.08       40.37      9.66 o 
   1   4  30      441.39      479.81     17.04 o 
   2   4  30      219.87      299.54     15.31 o 
   3   4  30      349.16      347.12     16.02 o 
   4   4  30      222.97      291.52     14.13 o 
  -4   5  30      406.74      458.16     22.84 o 
  -3   5  30       74.90       89.77     11.12 o 
  -2   5  30       41.00       71.58     10.86 o 
  -1   5  30      711.91      740.98     22.83 o 
   0   5  30      180.40      187.49     12.99 o 
   1   5  30      701.15      690.06     20.10 o 
   2   5  30       40.01       61.11     11.30 o 
   3   5  30       69.93       96.09     11.73 o 
   4   5  30      401.00      423.30     16.68 o 
   5   5  30      539.18      510.92     21.30 o 
  -5   6  30      710.72      742.86     25.54 o 
  -4   6  30      317.78      350.36     17.15 o 
  -3   6  30       50.23       59.34     11.19 o 
  -2   6  30      108.09      155.76     12.67 o 
  -1   6  30      306.10      353.06     15.92 o 
   0   6  30     2877.58     2800.71     45.84 o 
   1   6  30      306.54      304.96     16.11 o 
   2   6  30      115.56      140.34     13.36 o 
   3   6  30       54.45       55.00     12.23 o 
   4   6  30      324.23      389.48     27.67 o 
   5   6  30      708.15      718.16     23.81 o 
   6   6  30      305.69      336.33     22.04 o 
  -6   7  30      309.52      316.89     19.91 o 
  -5   7  30      101.77      112.47     14.58 o 
  -4   7  30      136.38      163.62     20.84 o 
  -3   7  30      565.69      594.52     19.86 o 
  -2   7  30      128.62      175.17     13.46 o 
  -1   7  30       68.58       54.60     11.42 o 
   0   7  30      322.89      354.73     19.73 o 
   1   7  30       67.49       85.72     12.97 o 
   2   7  30      134.37      152.84     15.69 o 
   3   7  30      561.12      566.30     24.80 o 
   4   7  30      137.46      152.87     13.70 o 
   5   7  30       98.70      113.06     13.01 o 
   6   7  30      313.99      333.58     26.59 o 
   7   7  30       34.62       50.89     13.84 o 
  -7   8  30      239.38      233.99     32.41 o 
  -6   8  30       33.67       51.96     19.58 o 
  -5   8  30       20.01       27.66     13.65 o 
  -4   8  30       35.12       47.84     14.13 o 
  -3   8  30       22.10       45.52     13.73 o 
  -2   8  30      587.70      563.01     24.39 o 
  -1   8  30      457.80      472.29     24.74 o 
   0   8  30      694.98      899.52     30.42 o 
   1   8  30      442.47      476.26     33.77 o 
   2   8  30      592.11      541.57     27.71 o 
   3   8  30       22.69       31.69     13.09 o 
   4   8  30       35.12       49.45     11.34 o 
   5   8  30       18.89       32.46     11.68 o 
   6   8  30       32.85       45.63     12.09 o 
   7   8  30      235.11      265.43     35.52 o 
   8   8  30      118.33       80.17     18.52 o 
  -8   9  30       83.95       54.89     16.55 o 
  -7   9  30       56.21       51.01     16.63 o 
  -6   9  30      145.41      135.68     20.33 o 
  -5   9  30       30.06       28.69     12.90 o 
  -4   9  30       13.27       12.94     12.94 o 
  -3   9  30      167.13      182.71     16.70 o 
  -2   9  30      503.36      585.85     48.55 o 
  -1   9  30       50.24       35.34     13.22 o 
   0   9  30       13.80       19.34     11.24 o 
   1   9  30       53.33       45.54     11.61 o 
   2   9  30      499.32      565.50     25.37 o 
   3   9  30      172.73      171.42     13.94 o 
   4   9  30       11.44       11.82     10.86 o 
   5   9  30       27.49       33.67     14.01 o 
   6   9  30      146.96      135.15     25.42 o 
   7   9  30       57.27       49.42     13.26 o 
   8   9  30       84.43       52.62     15.71 o 
   9   9  30        0.14       -4.99     15.51 o 
  -9  10  30       42.60       38.87     17.28 o 
  -8  10  30       12.25      -13.64     15.29 o 
  -7  10  30       31.41       15.74     18.66 o 
  -6  10  30      167.64      136.06     29.87 o 
  -5  10  30        1.64       -0.52     14.91 o 
  -4  10  30       33.77       43.98     15.58 o 
  -3  10  30       26.49       19.75     16.12 o 
  -2  10  30       42.78       24.02     14.26 o 
  -1  10  30       51.69       54.04     13.61 o 
   0  10  30       90.40       75.89     13.64 o 
   1  10  30       50.05       52.85     13.07 o 
   2  10  30       42.11       17.92     10.90 o 
   3  10  30       28.22       34.72     10.65 o 
   4  10  30       34.82       32.04     12.35 o 
   5  10  30        1.84       15.13     13.49 o 
   6  10  30      166.30      117.85     22.39 o 
   7  10  30       31.28       30.63     13.07 o 
   8  10  30       12.33       15.95     13.52 o 
   9  10  30       42.97       30.51     15.38 o 
  10  10  30       36.81       18.28     14.02 o 
  -9  11  30       15.22       38.70     19.52 o 
  -8  11  30       22.10       16.19     20.06 o 
  -7  11  30       45.14       46.38     20.35 o 
  -6  11  30        7.46       25.54     18.58 o 
  -5  11  30      210.08      167.91     51.53 o 
  -4  11  30       16.25       10.62     16.68 o 
  -3  11  30       39.12       37.07     16.30 o 
  -2  11  30       66.05       58.11     17.12 o 
  -1  11  30       26.28       15.02     13.33 o 
   0  11  30       22.35       21.47     11.89 o 
   1  11  30       25.45       14.84     11.30 o 
   2  11  30       64.94       56.64     16.15 o 
   3  11  30       43.63       48.71     13.10 o 
   4  11  30       15.90       19.37     12.14 o 
   5  11  30      205.49      145.32     31.93 o 
   6  11  30        7.52        2.72     12.25 o 
   7  11  30       44.37        8.01     12.46 o 
   8  11  30       22.09       12.07     13.57 o 
   9  11  30       15.26       26.81     15.14 o 
  -8  12  30       52.98       46.90     19.70 o 
  -7  12  30       23.37        0.97     19.16 o 
  -6  12  30       27.99       32.97     25.64 o 
  -5  12  30       36.02       16.85     21.61 o 
  -4  12  30       41.41       40.14     18.23 o 
  -3  12  30       32.38       43.51     17.33 o 
  -2  12  30       36.76       40.58     17.88 o 
  -1  12  30       35.41       22.02     14.31 o 
   0  12  30       13.83       24.86     13.34 o 
   1  12  30       37.80       23.66     13.41 o 
   2  12  30       38.06       31.19     13.30 o 
   3  12  30       31.54       40.42     14.70 o 
   4  12  30       40.97       33.12     13.52 o 
   5  12  30       36.20       26.55     14.37 o 
   6  12  30       28.90       30.48     14.91 o 
   7  12  30       23.75       27.15     15.50 o 
   8  12  30       53.87       44.56     16.46 o 
  -6  13  30        4.36       21.59     21.15 o 
  -5  13  30        1.78        0.00     19.97 o 
  -4  13  30       13.87       22.77     21.03 o 
  -3  13  30       25.69       29.68     17.86 o 
  -2  13  30        3.02       22.09     18.18 o 
  -1  13  30        1.40      -13.75     18.44 o 
   0  13  30        0.64       12.39     16.75 o 
   1  13  30        1.33        3.97     15.29 o 
   2  13  30        2.86       18.20     13.70 o 
   3  13  30       26.36       22.32     14.02 o 
   4  13  30       13.99       11.73     11.65 o 
   5  13  30        2.00        9.17     13.82 o 
   6  13  30        4.14       14.08     15.50 o 
  -4  14  30        4.13       29.98     21.55 o 
  -3  14  30       18.03       23.92     20.46 o 
  -2  14  30        1.30      -14.74     17.55 o 
  -1  14  30       99.66       66.95     36.79 o 
   0  14  30        5.80      -15.92     15.92 o 
   1  14  30      100.69       57.58     16.71 o 
   2  14  30        1.41        9.93     15.84 o 
   3  14  30       18.20       26.89     26.57 o 
   4  14  30        4.36       -2.23     13.23 o 
   0   1  31     1053.33     1100.15     21.79 o 
   1   1  31       13.15       22.68      7.23 o 
  -1   2  31      162.27      202.46     12.33 o 
   0   2  31      306.69      335.10     14.09 o 
   1   2  31      169.46      198.24     12.80 o 
   2   2  31      236.93      252.70     13.70 o 
  -2   3  31      367.23      394.44     15.53 o 
  -1   3  31      133.39      151.42     11.53 o 
   0   3  31      239.10      238.15     13.08 o 
   1   3  31      133.44      168.50     12.67 o 
   2   3  31      361.88      386.46     16.31 o 
   3   3  31      354.40      440.66     17.05 o 
  -3   4  31       29.04       15.72      8.99 o 
  -2   4  31      280.44      264.95     15.39 o 
  -1   4  31      134.96      174.83     12.60 o 
   0   4  31      180.35      175.57     13.62 o 
   1   4  31      130.27      130.49     15.41 o 
   2   4  31      276.31      271.81     15.71 o 
   3   4  31       30.61       28.08     10.42 o 
   4   4  31        0.54       -0.48      9.66 o 
  -4   5  31      658.58      715.07     21.05 o 
  -3   5  31      404.14      453.75     17.00 o 
  -2   5  31      836.40      822.97     20.55 o 
  -1   5  31      361.77      467.37     17.25 o 
   0   5  31       72.41       94.20     11.24 o 
   1   5  31      345.38      398.25     17.40 o 
   2   5  31      824.26      781.66     23.84 o 
   3   5  31      390.73      430.52     18.48 o 
   4   5  31      644.53      693.98     19.27 o 
   5   5  31        0.60       20.86     12.81 o 
  -5   6  31      115.89      140.25     15.76 o 
  -4   6  31      341.37      332.98     17.21 o 
  -3   6  31      118.33      137.72     12.81 o 
  -2   6  31      692.68      680.68     20.20 o 
  -1   6  31       87.57      124.45     12.54 o 
   0   6  31       78.20      161.54     13.10 o 
   1   6  31       90.76       99.64     12.88 o 
   2   6  31      689.07      696.33     20.56 o 
   3   6  31      116.59      173.80     14.83 o 
   4   6  31      346.62      349.29     17.87 o 
   5   6  31      113.23      125.37     12.84 o 
   6   6  31       21.52       21.85     12.83 o 
  -6   7  31      158.54      188.18     19.53 o 
  -5   7  31       40.48       60.17     21.22 o 
  -4   7  31      252.86      255.32     18.65 o 
  -3   7  31      444.13      541.91     23.77 o 
  -2   7  31       94.92       99.64     12.10 o 
  -1   7  31      106.47      116.11     12.23 o 
   0   7  31       64.98       58.74     12.22 o 
   1   7  31      102.28      106.53     13.22 o 
   2   7  31       97.36       85.92     13.74 o 
   3   7  31      458.79      514.04     23.84 o 
   4   7  31      247.79      268.38     15.68 o 
   5   7  31       42.52       44.34     11.26 o 
   6   7  31      153.53      164.90     16.85 o 
   7   7  31        0.39        0.12     11.79 o 
  -7   8  31       33.53       31.58     13.19 o 
  -6   8  31      165.97      191.24     32.51 o 
  -5   8  31       16.91       14.25     13.17 o 
  -4   8  31      218.18      257.41     21.37 o 
  -3   8  31       14.19       -3.90     12.47 o 
  -2   8  31       91.62      124.82     13.66 o 
  -1   8  31       48.24       92.53     12.57 o 
   0   8  31      676.45      531.05     50.42 o 
   1   8  31       53.13       87.49     12.90 o 
   2   8  31       93.20      112.84     13.86 o 
   3   8  31       14.20        0.88     12.32 o 
   4   8  31      217.42      226.89     20.55 o 
   5   8  31       17.27       12.37     10.96 o 
   6   8  31      167.93      174.44     15.87 o 
   7   8  31       33.81       34.45     15.00 o 
   8   8  31        0.05       -5.21     13.57 o 
  -8   9  31      154.17       91.80     17.63 o 
  -7   9  31       29.36       37.07     17.98 o 
  -6   9  31       58.68       66.25     17.30 o 
  -5   9  31      185.41      169.67     20.02 o 
  -4   9  31       68.50       92.96     15.27 o 
  -3   9  31       99.51      116.65     15.83 o 
  -2   9  31       33.51       52.46     13.27 o 
  -1   9  31      456.76      528.77     42.68 o 
   0   9  31       48.59       52.33     11.68 o 
   1   9  31      462.80      471.47     44.49 o 
   2   9  31       31.21       50.75     12.03 o 
   3   9  31      101.55      119.05     17.12 o 
   4   9  31       63.13       72.78     12.40 o 
   5   9  31      183.42      179.07     19.92 o 
   6   9  31       58.16       67.95     14.45 o 
   7   9  31       29.06       39.49     13.37 o 
   8   9  31      152.07       86.36     16.35 o 
   9   9  31       27.03       33.50     15.79 o 
  -9  10  31       25.18       11.22     16.37 o 
  -8  10  31       38.37       21.70     18.17 o 
  -7  10  31       52.18       53.10     19.78 o 
  -6  10  31       84.82       92.72     19.14 o 
  -5  10  31        2.81        1.10     14.92 o 
  -4  10  31       19.67       16.64     14.34 o 
  -3  10  31       58.06       57.12     17.78 o 
  -2  10  31       32.75       32.12     14.98 o 
  -1  10  31      103.87       79.31     14.81 o 
   0  10  31        6.20        3.70     10.71 o 
   1  10  31      100.36       89.49     17.54 o 
   2  10  31       35.27       10.74     11.06 o 
   3  10  31       55.63       59.57     11.79 o 
   4  10  31       19.59       16.24     14.13 o 
   5  10  31        2.46       -4.60     12.84 o 
   6  10  31       87.36       72.96     14.49 o 
   7  10  31       54.05       53.39     14.22 o 
   8  10  31       40.42       27.75     14.48 o 
   9  10  31       26.24        9.29     15.84 o 
  10  10  31      104.91       56.58     16.27 o 
  -9  11  31       30.49       33.45     19.37 o 
  -8  11  31       20.86       16.63     19.74 o 
  -7  11  31       10.56        0.58     19.07 o 
  -6  11  31       29.80        5.89     17.07 o 
  -5  11  31       39.58        9.59     19.88 o 
  -4  11  31       15.53        4.95     15.66 o 
  -3  11  31      103.79       89.20     21.78 o 
  -2  11  31       75.60       49.83     17.11 o 
  -1  11  31       80.54       73.28     16.62 o 
   0  11  31       13.25        2.27     11.75 o 
   1  11  31       81.52       57.48     12.84 o 
   2  11  31       74.77       31.63     14.65 o 
   3  11  31      101.64       94.52     23.03 o 
   4  11  31       15.84       20.50     12.51 o 
   5  11  31       39.95       34.78     13.90 o 
   6  11  31       29.89       -4.08     12.43 o 
   7  11  31       10.01       -0.80     12.08 o 
   8  11  31       20.61        5.39     13.48 o 
   9  11  31       30.60       16.16     15.50 o 
  -8  12  31        9.02       33.49     20.99 o 
  -7  12  31      120.96      113.18     27.43 o 
  -6  12  31       90.20       58.46     27.04 o 
  -5  12  31        6.21       -3.46     18.58 o 
  -4  12  31        8.02       -5.69     16.40 o 
  -3  12  31       16.16       27.02     16.89 o 
  -2  12  31       83.52       86.57     18.81 o 
  -1  12  31        1.40        6.38     14.26 o 
   0  12  31       76.39       63.94     14.42 o 
   1  12  31        1.63       -0.98     13.10 o 
   2  12  31       84.66       70.87     22.23 o 
   3  12  31       16.19       -0.57     11.08 o 
   4  12  31        7.32       -3.30     11.49 o 
   5  12  31        6.34        1.25     13.01 o 
   6  12  31       87.73       56.89     19.43 o 
   7  12  31      121.21       88.32     17.08 o 
   8  12  31        8.40       -7.49     13.97 o 
  -6  13  31       29.73       24.25     21.81 o 
  -5  13  31        2.81      -14.27     24.43 o 
  -4  13  31       61.08       23.14     20.32 o 
  -3  13  31        2.51        0.50     17.46 o 
  -2  13  31       53.58       40.95     17.80 o 
  -1  13  31       42.71       24.80     18.12 o 
   0  13  31       59.49       46.94     20.57 o 
   1  13  31       44.27       22.86     18.27 o 
   2  13  31       56.53       25.88     13.36 o 
   3  13  31        2.69       -2.24     11.46 o 
   4  13  31       63.52       42.61     16.75 o 
   5  13  31        2.91       -7.67     11.61 o 
   6  13  31       30.14       30.57     15.10 o 
  -3  14  31        0.44       -8.19     18.87 o 
  -2  14  31        4.41       11.92     17.97 o 
  -1  14  31       32.56       29.55     20.57 o 
   0  14  31        7.50      -12.28     15.02 o 
   1  14  31       32.79       37.00     16.31 o 
   2  14  31        4.23       22.78     15.58 o 
   3  14  31        0.48       -6.58     14.86 o 
   0   0  32     3814.31     3938.47    125.64 o 
   0   1  32      923.57      908.05     19.60 o 
   1   1  32      139.15      204.15     12.94 o 
  -1   2  32      161.37      188.35     12.10 o 
   0   2  32      480.81      556.38     16.31 o 
   1   2  32      167.63      189.95     12.28 o 
   2   2  32       39.41       50.87     10.58 o 
  -2   3  32      139.61      196.21     12.63 o 
  -1   3  32        3.16        4.29      9.75 o 
   0   3  32      149.31      219.08     13.91 o 
   1   3  32        4.89        6.43      9.50 o 
   2   3  32      150.76      198.85     13.30 o 
   3   3  32      353.15      338.64     16.02 o 
  -3   4  32        5.16        9.75     10.15 o 
  -2   4  32      446.26      514.45     17.57 o 
  -1   4  32       29.18       26.59      9.63 o 
   0   4  32      113.91      110.65     11.44 o 
   1   4  32       31.53       30.56     10.64 o 
   2   4  32      447.25      491.33     18.84 o 
   3   4  32        4.90        2.98      9.71 o 
   4   4  32        0.33        5.04      9.84 o 
  -4   5  32      119.08      115.93     13.68 o 
  -3   5  32       16.08        7.74      9.50 o 
  -2   5  32      130.44      200.37     13.71 o 
  -1   5  32      208.61      307.22     15.46 o 
   0   5  32        1.81       -0.42      9.87 o 
   1   5  32      206.25      275.35     15.93 o 
   2   5  32      137.12      199.03     14.49 o 
   3   5  32       18.05       17.30     10.34 o 
   4   5  32      122.39      136.70     13.67 o 
   5   5  32      547.87      661.50     23.66 o 
  -5   6  32      180.12      198.27     19.37 o 
  -4   6  32      503.95      460.71     23.52 o 
  -3   6  32        6.80        7.51     10.37 o 
  -2   6  32       29.24       60.63     11.22 o 
  -1   6  32      603.87      627.43     18.74 o 
   0   6  32       50.40       64.25     11.51 o 
   1   6  32      613.06      652.66     20.24 o 
   2   6  32       31.02       51.30     11.36 o 
   3   6  32        8.82        9.89     10.96 o 
   4   6  32      494.03      486.08     21.77 o 
   5   6  32      175.03      176.46     15.46 o 
   6   6  32       73.63       64.73     13.57 o 
  -6   7  32       34.52       53.38     14.06 o 
  -5   7  32        0.79       20.91     14.12 o 
  -4   7  32       31.67       35.88     12.99 o 
  -3   7  32      108.42      113.20     12.23 o 
  -2   7  32       35.67       61.70     11.18 o 
  -1   7  32       44.57       48.42     10.86 o 
   0   7  32        0.64       -0.17     10.49 o 
   1   7  32       47.72       50.80     11.33 o 
   2   7  32       37.39       56.47     13.69 o 
   3   7  32      106.85      119.60     15.56 o 
   4   7  32       32.11       31.68     11.18 o 
   5   7  32        0.90        6.61     10.15 o 
   6   7  32       35.16       29.53     12.74 o 
   7   7  32        0.00       -7.15     11.84 o 
  -7   8  32       40.46       50.66     13.92 o 
  -6   8  32      221.76      201.86     25.89 o 
  -5   8  32       89.93       71.05     14.15 o 
  -4   8  32      219.64      217.90     26.42 o 
  -3   8  32       10.19       17.49     12.61 o 
  -2   8  32       51.50       61.44     11.85 o 
  -1   8  32      508.75      612.63     28.37 o 
   0   8  32      262.65      299.91     29.65 o 
   1   8  32      512.03      545.01     28.44 o 
   2   8  32       54.24       66.72     12.62 o 
   3   8  32       10.99       10.22     12.32 o 
   4   8  32      220.49      224.07     24.04 o 
   5   8  32       92.06      110.00     13.45 o 
   6   8  32      221.90      221.40     23.90 o 
   7   8  32       40.04       34.89     15.20 o 
   8   8  32        7.15        7.11     13.69 o 
  -8   9  32       17.71       27.40     17.16 o 
  -7   9  32       84.80       67.77     24.58 o 
  -6   9  32        4.26       13.37     14.71 o 
  -5   9  32       93.47      114.41     15.60 o 
  -4   9  32       65.48       83.40     15.24 o 
  -3   9  32       46.87       44.90     14.06 o 
  -2   9  32       31.06       45.01     11.31 o 
  -1   9  32       12.52       29.45     12.17 o 
   0   9  32        3.60       26.64     11.43 o 
   1   9  32       13.07       31.66     11.23 o 
   2   9  32       31.42       43.90     11.87 o 
   3   9  32       44.71       36.61     10.99 o 
   4   9  32       68.02       75.77     12.43 o 
   5   9  32       92.20       93.13     13.74 o 
   6   9  32        4.40       11.52     13.20 o 
   7   9  32       86.88       54.70     15.41 o 
   8   9  32       16.97       20.53     13.89 o 
   9   9  32       41.50       33.57     15.63 o 
  -9  10  32       28.75       19.89     18.66 o 
  -8  10  32       29.07       30.86     19.22 o 
  -7  10  32       42.83       30.56     19.07 o 
  -6  10  32        6.00       14.03     17.16 o 
  -5  10  32       15.36       19.58     14.20 o 
  -4  10  32       38.37       33.34     15.27 o 
  -3  10  32       14.49        1.90     15.50 o 
  -2  10  32       24.19       17.11     14.01 o 
  -1  10  32       66.74       65.47     14.65 o 
   0  10  32        0.04       -0.14     11.14 o 
   1  10  32       66.62       59.17     12.22 o 
   2  10  32       24.75        7.20     10.25 o 
   3  10  32       13.24        9.47     10.12 o 
   4  10  32       38.85       33.36     14.72 o 
   5  10  32       16.60       29.34     14.05 o 
   6  10  32        5.77      -10.16     12.17 o 
   7  10  32       41.48       39.12     13.36 o 
   8  10  32       29.19       14.05     14.21 o 
   9  10  32       29.03        9.43     14.84 o 
  10  10  32        4.52       11.23     16.87 o 
  -9  11  32       13.16       21.26     21.61 o 
  -8  11  32       84.60       71.90     20.08 o 
  -7  11  32       26.08       16.62     19.49 o 
  -6  11  32        9.63        7.38     17.26 o 
  -5  11  32        0.52        5.84     16.07 o 
  -4  11  32       54.19       49.35     18.66 o 
  -3  11  32       25.35       22.30     16.36 o 
  -2  11  32       25.68       13.35     16.52 o 
  -1  11  32       12.03        0.79     13.85 o 
   0  11  32        1.78        9.33     13.40 o 
   1  11  32       13.00       17.00     11.68 o 
   2  11  32       25.51       15.06     12.11 o 
   3  11  32       23.91       11.33     10.17 o 
   4  11  32       54.54       53.90     14.00 o 
   5  11  32        0.58       -4.06     13.01 o 
   6  11  32        9.82       -6.51     11.68 o 
   7  11  32       26.71       13.42     12.39 o 
   8  11  32       85.89       41.80     14.98 o 
   9  11  32       13.83       31.24     21.59 o 
  -7  12  32       25.32       36.61     23.17 o 
  -6  12  32       13.25       12.56     19.83 o 
  -5  12  32        2.75      -10.40     18.25 o 
  -4  12  32        0.69        7.89     16.98 o 
  -3  12  32        1.70       -9.05     16.14 o 
  -2  12  32       18.63       34.38     17.52 o 
  -1  12  32       14.50        4.09     14.00 o 
   0  12  32       88.56       68.35     20.35 o 
   1  12  32       14.77       -3.92     12.37 o 
   2  12  32       17.62       12.68     11.65 o 
   3  12  32        1.73        6.97     11.95 o 
   4  12  32        0.62        3.51     12.05 o 
   5  12  32        3.26        8.14     13.12 o 
   6  12  32       12.87       20.82     15.32 o 
   7  12  32       25.74       10.49     14.01 o 
  -5  13  32        0.09      -18.06     21.91 o 
  -4  13  32       11.90        2.50     18.11 o 
  -3  13  32       19.24       12.36     17.51 o 
  -2  13  32        1.54      -11.62     17.38 o 
  -1  13  32       88.15       72.48     19.98 o 
   0  13  32       35.62       14.96     19.25 o 
   1  13  32       87.02       33.76     16.04 o 
   2  13  32        1.49       -1.49     12.16 o 
   3  13  32       18.38       17.62     12.37 o 
   4  13  32       12.03       14.91     12.37 o 
   5  13  32        0.15       -4.35     11.63 o 
  -2  14  32       14.39       -0.63     17.31 o 
  -1  14  32      120.50      122.99     37.75 o 
   0  14  32       24.22        6.59     16.13 o 
   1  14  32      122.76      108.06     42.72 o 
   2  14  32       15.13       30.29     15.67 o 
   0   1  33       48.81       91.51     10.59 o 
   1   1  33      524.51      554.39     17.01 o 
  -1   2  33      490.74      484.77     18.34 o 
   0   2  33       43.62      101.20     10.71 o 
   1   2  33      500.65      516.54     18.76 o 
   2   2  33        1.75        2.00      9.72 o 
  -2   3  33      857.70      909.96     23.31 o 
  -1   3  33      204.40      243.12     15.35 o 
   0   3  33      550.19      541.53     19.08 o 
   1   3  33      201.94      248.06     14.06 o 
   2   3  33      867.56      907.50     23.14 o 
   3   3  33       16.28       27.18     11.44 o 
  -3   4  33       74.56      106.84     12.90 o 
  -2   4  33      502.76      553.33     17.70 o 
  -1   4  33      190.19      196.49     13.39 o 
   0   4  33      283.77      416.48     16.89 o 
   1   4  33      186.29      181.82     13.23 o 
   2   4  33      504.98      554.04     29.66 o 
   3   4  33       78.40       96.74     12.43 o 
   4   4  33      133.11      129.00     14.37 o 
  -4   5  33      146.63      149.85     15.12 o 
  -3   5  33       66.65       73.15     11.38 o 
  -2   5  33      354.05      347.31     16.31 o 
  -1   5  33        6.84       27.47     12.44 o 
   0   5  33        1.53        2.66      9.76 o 
   1   5  33        7.45       11.01     10.08 o 
   2   5  33      352.52      371.17     17.75 o 
   3   5  33       66.33       87.72     12.51 o 
   4   5  33      151.21      169.69     14.29 o 
   5   5  33       52.10       62.05     13.57 o 
  -5   6  33       71.04      104.49     16.85 o 
  -4   6  33       29.06       47.90     11.73 o 
  -3   6  33      127.89      130.03     13.04 o 
  -2   6  33      343.34      423.43     23.08 o 
  -1   6  33      100.26      127.29     12.55 o 
   0   6  33        0.91       -6.55      9.59 o 
   1   6  33       95.85      109.83     12.35 o 
   2   6  33      337.58      365.22     18.44 o 
   3   6  33      127.92      143.13     14.63 o 
   4   6  33       25.37       19.30     12.78 o 
   5   6  33       73.45      105.91     14.04 o 
   6   6  33       97.81       95.14     14.74 o 
  -6   7  33      165.30      132.45     19.27 o 
  -5   7  33      152.23      162.23     20.39 o 
  -4   7  33       76.87       77.19     14.34 o 
  -3   7  33        3.72       -0.34      9.84 o 
  -2   7  33       75.19       90.97     11.86 o 
  -1   7  33      105.71      116.60     12.40 o 
   0   7  33      154.16      126.97     14.56 o 
   1   7  33      101.51      121.31     13.08 o 
   2   7  33       73.66       86.64     15.30 o 
   3   7  33        4.32      -10.83     13.70 o 
   4   7  33       77.15       76.19     12.81 o 
   5   7  33      150.23      151.21     14.48 o 
   6   7  33      167.46      148.95     17.46 o 
   7   7  33        0.04        7.70     12.85 o 
  -7   8  33       15.57       10.38     14.65 o 
  -6   8  33       50.78       47.12     15.23 o 
  -5   8  33       53.31       46.15     13.45 o 
  -4   8  33       26.11       22.27     12.74 o 
  -3   8  33       86.97       73.29     12.79 o 
  -2   8  33      165.33      164.65     14.14 o 
  -1   8  33       16.50       21.88     10.73 o 
   0   8  33        3.24       13.87     11.02 o 
   1   8  33       15.92       26.42     11.10 o 
   2   8  33      161.19      165.14     15.13 o 
   3   8  33       88.53       64.50     13.84 o 
   4   8  33       26.09        8.55     10.29 o 
   5   8  33       54.29       53.67     12.02 o 
   6   8  33       52.12       62.37     14.24 o 
   7   8  33       15.04        1.74     14.73 o 
   8   8  33        1.63        3.80     14.63 o 
  -8   9  33       90.47       70.21     19.12 o 
  -7   9  33       24.28       41.17     17.93 o 
  -6   9  33        3.75       15.71     15.26 o 
  -5   9  33      153.05      161.10     24.99 o 
  -4   9  33       10.71        3.45     12.39 o 
  -3   9  33       45.03       54.22     13.72 o 
  -2   9  33      126.17      118.86     13.98 o 
  -1   9  33       35.98       43.74     12.02 o 
   0   9  33     1091.72     1151.75     41.06 o 
   1   9  33       36.27       46.24     12.84 o 
   2   9  33      127.07       88.12     14.45 o 
   3   9  33       43.85       59.31     11.58 o 
   4   9  33       11.26       23.23     10.97 o 
   5   9  33      153.68      169.35     24.70 o 
   6   9  33        3.62        3.24     12.75 o 
   7   9  33       23.67       21.40     14.16 o 
   8   9  33       89.77       43.91     14.43 o 
   9   9  33       23.94       -2.02     14.50 o 
  -9  10  33       18.10       24.86     18.15 o 
  -8  10  33       17.65       14.92     17.17 o 
  -7  10  33        6.72        6.19     17.55 o 
  -6  10  33       23.29       20.38     17.18 o 
  -5  10  33       30.81        8.19     14.98 o 
  -4  10  33        5.98        3.73     13.64 o 
  -3  10  33        6.21        1.02     15.07 o 
  -2  10  33        6.56       16.70     14.02 o 
  -1  10  33       52.69       51.35     12.94 o 
   0  10  33        1.69       -5.15     11.35 o 
   1  10  33       52.54       42.74     11.22 o 
   2  10  33        6.38       -4.32      9.48 o 
   3  10  33        6.85       11.23     10.27 o 
   4  10  33        6.10       14.74     11.71 o 
   5  10  33       31.08       21.83     12.57 o 
   6  10  33       23.30       13.34     13.07 o 
   7  10  33        6.88        3.42     13.32 o 
   8  10  33       18.30        5.06     13.71 o 
   9  10  33       17.91       16.54     14.72 o 
  -8  11  33        2.85       26.18     18.06 o 
  -7  11  33       43.96       39.57     26.14 o 
  -6  11  33        7.07      -11.53     14.35 o 
  -5  11  33       42.03       38.64     16.97 o 
  -4  11  33       59.85       27.14     15.50 o 
  -3  11  33       32.54       25.33     17.03 o 
  -2  11  33        7.18       14.43     17.14 o 
  -1  11  33       79.77       57.13     15.10 o 
   0  11  33       26.68       33.78     13.27 o 
   1  11  33       81.44       63.31     21.51 o 
   2  11  33        7.86        1.94     12.09 o 
   3  11  33       31.12       25.12     11.71 o 
   4  11  33       61.31       52.80     13.89 o 
   5  11  33       42.08       35.43     13.51 o 
   6  11  33        7.51       12.85     12.88 o 
   7  11  33       44.83       16.28     12.62 o 
   8  11  33        2.91       -3.94     13.81 o 
  -7  12  33       43.65       24.54     21.54 o 
  -6  12  33       29.54       28.65     20.51 o 
  -5  12  33        7.40       -0.17     18.13 o 
  -4  12  33       65.01       61.76     20.05 o 
  -3  12  33       40.53       29.78     17.30 o 
  -2  12  33       32.05       36.98     17.92 o 
  -1  12  33       19.88       16.88     14.61 o 
   0  12  33       58.64       41.73     15.31 o 
   1  12  33       20.26      -10.16     13.23 o 
   2  12  33       31.89       33.33     13.01 o 
   3  12  33       40.07       28.78     14.11 o 
   4  12  33       64.27       61.44     25.85 o 
   5  12  33        6.87       -0.23     12.56 o 
   6  12  33       29.65       13.66     14.20 o 
   7  12  33       43.85       28.89     14.93 o 
  -5  13  33        6.73      -11.45     20.88 o 
  -4  13  33        4.97       27.82     19.49 o 
  -3  13  33        3.48       -9.14     17.20 o 
  -2  13  33       35.02       21.01     17.99 o 
  -1  13  33        0.14        5.87     18.77 o 
   0  13  33        0.95       16.34     16.89 o 
   1  13  33        0.16       10.99     15.99 o 
   2  13  33       35.81       23.26     13.21 o 
   3  13  33        3.40       19.68     14.01 o 
   4  13  33        4.75       18.71     12.40 o 
   5  13  33        6.96       16.35     12.79 o 
   0  14  33       11.80       -7.09     15.10 o 
   0   1  34      137.17      224.27     14.56 o 
   1   1  34       24.77       32.76     10.26 o 
  -1   2  34      535.44      582.67     18.55 o 
   0   2  34      505.81      492.53     17.20 o 
   1   2  34      519.63      583.33     17.94 o 
   2   2  34       69.22      135.81     13.22 o 
  -2   3  34      663.81      683.13     20.76 o 
  -1   3  34      263.86      287.23     14.81 o 
   0   3  34        2.02       19.93      9.82 o 
   1   3  34      256.66      287.43     15.08 o 
   2   3  34      655.39      725.80     20.79 o 
   3   3  34        0.55       16.77     11.53 o 
  -3   4  34      736.71      731.16     21.44 o 
  -2   4  34       62.68       75.66     11.70 o 
  -1   4  34      122.36      174.89     13.44 o 
   0   4  34       19.98       48.99     10.78 o 
   1   4  34      123.86      171.22     13.13 o 
   2   4  34       59.20       73.75     11.87 o 
   3   4  34      729.94      747.52     21.73 o 
   4   4  34       67.11      106.14     14.19 o 
  -4   5  34      416.18      507.15     20.92 o 
  -3   5  34      265.43      341.79     18.99 o 
  -2   5  34       42.43       46.73     10.96 o 
  -1   5  34      139.42      199.96     14.36 o 
   0   5  34       15.19       35.78     10.90 o 
   1   5  34      141.54      183.09     13.91 o 
   2   5  34       41.15       50.15     11.65 o 
   3   5  34      262.15      375.76     18.11 o 
   4   5  34      408.94      502.53     20.73 o 
   5   5  34       36.01        7.92     15.39 o 
  -5   6  34      494.35      502.37     51.11 o 
  -4   6  34      328.82      365.99     35.22 o 
  -3   6  34       64.50       67.57     11.72 o 
  -2   6  34       88.57      114.04     12.50 o 
  -1   6  34       85.74      100.82     11.88 o 
   0   6  34       44.93       66.12     11.59 o 
   1   6  34       85.09       94.16     12.25 o 
   2   6  34       91.01       96.23     13.03 o 
   3   6  34       66.03       71.29     13.02 o 
   4   6  34      330.00      347.11     34.00 o 
   5   6  34      491.66      500.25     35.16 o 
   6   6  34       15.23        8.84     12.66 o 
  -6   7  34       59.58       71.09     16.15 o 
  -5   7  34       64.18       61.59     14.48 o 
  -4   7  34      378.95      340.40     41.58 o 
  -3   7  34       24.83       42.58     11.01 o 
  -2   7  34       34.58       41.08     10.84 o 
  -1   7  34       59.44       92.08     12.58 o 
   0   7  34        0.51       -0.17     11.28 o 
   1   7  34       58.45       69.43     12.51 o 
   2   7  34       35.72       28.71     13.28 o 
   3   7  34       26.19       40.87     15.37 o 
   4   7  34      376.82      345.10     34.89 o 
   5   7  34       65.72       56.18     13.62 o 
   6   7  34       59.73       36.48     13.59 o 
   7   7  34       32.52       41.53     15.16 o 
  -7   8  34       10.31       -7.93     13.35 o 
  -6   8  34       50.11       48.93     14.93 o 
  -5   8  34       32.68       36.51     13.39 o 
  -4   8  34      152.47      151.85     16.50 o 
  -3   8  34       49.78       35.89     12.29 o 
  -2   8  34      379.73      418.92     39.67 o 
  -1   8  34      196.24      175.23     15.25 o 
   0   8  34       39.89       50.18     12.14 o 
   1   8  34      196.43      153.55     21.24 o 
   2   8  34      386.71      368.75     46.91 o 
   3   8  34       50.87       39.34     13.61 o 
   4   8  34      151.22      133.09     20.43 o 
   5   8  34       32.21       34.59     12.90 o 
   6   8  34       51.28       59.60     14.53 o 
   7   8  34       10.40       10.54     14.50 o 
   8   8  34       53.11       24.17     15.54 o 
  -8   9  34       61.07       49.11     17.30 o 
  -7   9  34       90.35       42.37     16.80 o 
  -6   9  34        3.20        1.74     14.90 o 
  -5   9  34       12.56        9.10     13.36 o 
  -4   9  34       54.47       52.91     14.71 o 
  -3   9  34      108.67      111.84     20.40 o 
  -2   9  34       31.67       53.75     13.33 o 
  -1   9  34       24.49       36.13     12.54 o 
   0   9  34        1.20       24.57     11.16 o 
   1   9  34       24.76       23.06     10.54 o 
   2   9  34       31.04       34.00     12.70 o 
   3   9  34      108.99      108.11     16.87 o 
   4   9  34       53.37       47.60     11.64 o 
   5   9  34       11.68       21.69     11.34 o 
   6   9  34        3.50      -10.63     14.08 o 
   7   9  34       92.39       52.41     14.85 o 
   8   9  34       62.14       25.87     14.41 o 
   9   9  34       28.88        5.95     16.03 o 
  -9  10  34        3.29       18.77     19.19 o 
  -8  10  34        0.20       -4.21     16.16 o 
  -7  10  34        9.25        2.56     16.35 o 
  -6  10  34       48.35       30.29     17.84 o 
  -5  10  34       34.07       29.58     15.28 o 
  -4  10  34       18.48      -10.81     13.09 o 
  -3  10  34       13.62        4.21     14.81 o 
  -2  10  34       80.39       62.48     14.08 o 
  -1  10  34       90.73       84.32     13.72 o 
   0  10  34        0.50       -3.84     11.04 o 
   1  10  34       88.24       74.82     12.69 o 
   2  10  34       80.94       65.05     13.39 o 
   3  10  34       13.74        5.05     10.07 o 
   4  10  34       17.65       13.91     11.56 o 
   5  10  34       33.66       13.35     12.63 o 
   6  10  34       47.97       46.06     17.43 o 
   7  10  34        8.58       -7.87     12.61 o 
   8  10  34        0.20       -1.49     13.20 o 
   9  10  34        3.29        1.61     14.22 o 
  -8  11  34        2.85       -0.38     17.55 o 
  -7  11  34        8.25       14.86     18.98 o 
  -6  11  34        7.06       -5.28     15.82 o 
  -5  11  34        6.09       24.43     16.76 o 
  -4  11  34       31.65       30.18     16.77 o 
  -3  11  34       25.50       38.35     16.45 o 
  -2  11  34        5.50       -1.67     16.14 o 
  -1  11  34       24.93        8.03     13.63 o 
   0  11  34       36.60       31.85     13.30 o 
   1  11  34       26.24        4.01     11.78 o 
   2  11  34        5.90        1.74     11.66 o 
   3  11  34       24.78       22.40     11.51 o 
   4  11  34       31.25       15.80     12.67 o 
   5  11  34        6.19        6.80     12.79 o 
   6  11  34        7.43       -1.07     12.13 o 
   7  11  34        7.64       -2.80     13.80 o 
   8  11  34        2.70       20.92     14.89 o 
  -6  12  34        6.81      102.49     85.33 o 
  -5  12  34        9.70       13.16     17.63 o 
  -4  12  34       29.01       18.34     15.61 o 
  -3  12  34       23.37        5.27     15.53 o 
  -2  12  34       24.68       11.14     16.25 o 
  -1  12  34       12.98        8.01     13.68 o 
   0  12  34       27.57       29.98     14.75 o 
   1  12  34       12.03        3.64     13.39 o 
   2  12  34       24.82       26.37     12.73 o 
   3  12  34       24.00       15.43     12.00 o 
   4  12  34       29.57       35.36     20.30 o 
   5  12  34        9.69       17.95     11.72 o 
   6  12  34        6.96       -4.50     12.67 o 
  -4  13  34        6.06      -18.08     18.08 o 
  -3  13  34       36.35       34.65     17.27 o 
  -2  13  34        1.25        8.24     17.11 o 
  -1  13  34       82.41       48.55     26.72 o 
   0  13  34       37.05       28.57     21.22 o 
   1  13  34       81.11       49.54     17.94 o 
   2  13  34        1.33       23.52     13.94 o 
   3  13  34       38.58       42.67     13.56 o 
   4  13  34        6.26        8.96     11.71 o 
   0   1  35      558.88      548.12     18.94 o 
   1   1  35      258.64      262.24     15.66 o 
  -1   2  35      494.66      556.65     19.96 o 
   0   2  35      281.18      383.06     17.42 o 
   1   2  35      498.73      547.87     18.37 o 
   2   2  35      435.19      503.57     20.61 o 
  -2   3  35      154.83      221.13     15.36 o 
  -1   3  35      190.40      236.33     15.64 o 
   0   3  35        4.89       63.05     10.93 o 
   1   3  35      187.36      243.12     14.48 o 
   2   3  35      155.30      200.08     16.09 o 
   3   3  35      323.76      383.95     23.42 o 
  -3   4  35       19.47       28.24     11.45 o 
  -2   4  35       40.65       60.28     12.18 o 
  -1   4  35      121.12      194.80     14.10 o 
   0   4  35       17.87       42.44     11.04 o 
   1   4  35      118.97      199.36     14.30 o 
   2   4  35       42.56       37.75     11.34 o 
   3   4  35       18.86       58.93     12.59 o 
   4   4  35      583.76      621.19     23.22 o 
  -4   5  35      669.84      659.09     26.61 o 
  -3   5  35      121.48      121.25     13.49 o 
  -2   5  35       26.43       41.85     11.19 o 
  -1   5  35      237.28      253.37     15.16 o 
   0   5  35      192.22      221.07     14.54 o 
   1   5  35      238.50      249.70     15.18 o 
   2   5  35       27.03       42.24     11.58 o 
   3   5  35      129.28      139.55     13.80 o 
   4   5  35      654.95      695.79     27.22 o 
   5   5  35       82.77       58.08     13.94 o 
  -5   6  35       59.20       82.55     15.68 o 
  -4   6  35       25.07       33.87     14.32 o 
  -3   6  35      119.67      157.41     14.59 o 
  -2   6  35      296.19      301.05     18.37 o 
  -1   6  35       55.30       82.96     11.77 o 
   0   6  35       13.29       40.75     10.69 o 
   1   6  35       58.14       63.34     11.60 o 
   2   6  35      298.63      254.45     16.06 o 
   3   6  35      116.63      147.04     15.70 o 
   4   6  35       24.64       36.17     13.15 o 
   5   6  35       58.94       56.75     13.53 o 
   6   6  35        0.71        8.72     12.87 o 
  -6   7  35      193.24      152.50     27.26 o 
  -5   7  35       20.79       23.75     15.78 o 
  -4   7  35       99.98       80.61     13.11 o 
  -3   7  35      181.56      159.80     13.26 o 
  -2   7  35        4.24        8.00     10.48 o 
  -1   7  35      372.98      381.19     37.34 o 
   0   7  35       14.72       29.46     11.98 o 
   1   7  35      368.68      348.26     35.51 o 
   2   7  35        4.45        9.12     12.83 o 
   3   7  35      178.89      153.78     16.11 o 
   4   7  35       98.90       65.99     14.24 o 
   5   7  35       21.30       11.49     12.21 o 
   6   7  35      192.47      110.26     22.55 o 
   7   7  35       50.03       40.50     14.96 o 
  -7   8  35        6.60        5.59     14.53 o 
  -6   8  35        1.20        7.04     13.57 o 
  -5   8  35       24.04       24.05     13.45 o 
  -4   8  35      109.10      106.70     14.77 o 
  -3   8  35       39.68       40.13     12.84 o 
  -2   8  35       96.73       75.19     12.58 o 
  -1   8  35       30.46       33.67     11.13 o 
   0   8  35       67.32       64.24     14.19 o 
   1   8  35       28.70       25.17     11.64 o 
   2   8  35       95.92       73.22     13.02 o 
   3   8  35       39.54       43.29     13.98 o 
   4   8  35      109.37      109.52     15.00 o 
   5   8  35       23.02       26.79     12.58 o 
   6   8  35        0.78       -6.64     12.29 o 
   7   8  35        6.42        4.08     15.98 o 
   8   8  35       19.09        5.11     15.59 o 
  -8   9  35       18.59        8.25     14.90 o 
  -7   9  35       20.54       26.02     16.35 o 
  -6   9  35      142.43      111.12     25.61 o 
  -5   9  35        6.05        3.03     12.73 o 
  -4   9  35       13.66       10.80     13.35 o 
  -3   9  35      233.11      228.79     30.18 o 
  -2   9  35       31.14       32.99     12.99 o 
  -1   9  35       63.85       49.19     12.21 o 
   0   9  35       78.23       85.80     19.60 o 
   1   9  35       63.41       26.34     10.50 o 
   2   9  35       31.50       26.01     12.03 o 
   3   9  35      233.41      252.46     38.01 o 
   4   9  35       13.51        9.13     11.16 o 
   5   9  35        5.61        0.89     12.16 o 
   6   9  35      143.35      118.60     27.01 o 
   7   9  35       20.79        4.88     14.06 o 
   8   9  35       18.54        7.35     15.21 o 
   9   9  35        3.43       -8.19     14.82 o 
  -9  10  35       13.32       24.81     21.52 o 
  -8  10  35       20.88       29.31     18.13 o 
  -7  10  35        6.30       24.98     18.28 o 
  -6  10  35        4.77       -0.99     15.89 o 
  -5  10  35        6.60       -8.27     14.11 o 
  -4  10  35       47.17       37.02     14.69 o 
  -3  10  35       94.31       72.03     19.48 o 
  -2  10  35       47.52       48.16     14.15 o 
  -1  10  35       33.54       42.12     13.13 o 
   0  10  35       17.78       16.24     11.18 o 
   1  10  35       34.68       31.86     11.19 o 
   2  10  35       46.65       33.37     11.18 o 
   3  10  35       93.66       62.27     12.64 o 
   4  10  35       45.00       31.11     12.84 o 
   5  10  35        6.51        5.98     12.07 o 
   6  10  35        4.64        2.69     14.37 o 
   7  10  35        6.24       -3.15     13.24 o 
   8  10  35       21.29        2.68     13.32 o 
   9  10  35       12.62       10.70     17.63 o 
  -7  11  35        1.45       19.36     18.81 o 
  -6  11  35       10.93        9.33     16.50 o 
  -5  11  35       14.96       12.98     15.65 o 
  -4  11  35        8.92       -3.95     15.17 o 
  -3  11  35       30.76       25.15     17.36 o 
  -2  11  35       54.34       63.78     30.02 o 
  -1  11  35       42.05       26.08     14.76 o 
   0  11  35        0.81      -11.60     11.60 o 
   1  11  35       42.67       31.61     14.86 o 
   2  11  35       53.73       39.03     20.12 o 
   3  11  35       30.49       14.81     11.02 o 
   4  11  35        8.95       10.19     13.15 o 
   5  11  35       15.41       11.43     12.84 o 
   6  11  35       10.59        2.16     12.16 o 
   7  11  35        1.41       -1.48     12.82 o 
  -6  12  35        1.37       23.10     37.00 o 
  -5  12  35        2.08      -14.25     15.22 o 
  -4  12  35       17.35       29.50     17.89 o 
  -3  12  35        1.31        0.76     16.60 o 
  -2  12  35        5.42       -5.36     15.33 o 
  -1  12  35       29.76       29.57     15.09 o 
   0  12  35       12.39       20.26     14.53 o 
   1  12  35       30.10       20.31     13.93 o 
   2  12  35        5.49        6.11     11.57 o 
   3  12  35        1.33       20.52     12.48 o 
   4  12  35       17.14       18.82     11.80 o 
   5  12  35        1.92        6.23     11.70 o 
   6  12  35        1.37        0.39     12.40 o 
  -3  13  35       68.80       60.48     18.70 o 
  -2  13  35        8.72       11.43     16.86 o 
  -1  13  35       12.50       13.47     19.32 o 
   0  13  35        0.51       -1.08     15.06 o 
   1  13  35       12.19        2.71     14.23 o 
   2  13  35        9.23        5.37     13.22 o 
   3  13  35       68.30       71.98     28.30 o 
   0   0  36        6.67       -4.53     20.54 o 
   0   1  36      271.37      312.65     17.38 o 
   1   1  36        8.06       23.95     10.38 o 
  -1   2  36       66.32      117.54     12.58 o 
   0   2  36      521.63      568.73     19.78 o 
   1   2  36       65.71      108.19     12.31 o 
   2   2  36      309.71      492.95     25.08 o 
  -2   3  36       42.50       54.89     12.07 o 
  -1   3  36      418.43      468.87     22.90 o 
   0   3  36     1625.27     1639.62     33.59 o 
   1   3  36      428.16      477.01     18.86 o 
   2   3  36       42.94       45.15     12.36 o 
   3   3  36        1.35        6.03     10.98 o 
  -3   4  36       38.43       58.03     12.27 o 
  -2   4  36       27.13       18.98     11.55 o 
  -1   4  36      196.49      237.25     16.16 o 
   0   4  36      414.69      479.79     19.41 o 
   1   4  36      187.56      210.57     14.02 o 
   2   4  36       32.42       47.88     12.80 o 
   3   4  36       37.18       64.46     13.54 o 
   4   4  36      205.52      214.13     16.71 o 
  -4   5  36        9.81        9.23     11.21 o 
  -3   5  36       22.61       30.44     12.03 o 
  -2   5  36      202.50      177.47     14.81 o 
  -1   5  36       67.26       80.52     11.99 o 
   0   5  36      211.36      283.34     15.68 o 
   1   5  36       66.94       88.95     12.25 o 
   2   5  36      196.18      200.90     16.45 o 
   3   5  36       23.75       33.95     11.46 o 
   4   5  36        9.49       20.22     12.07 o 
   5   5  36       19.27       13.69     12.37 o 
  -5   6  36      115.58       95.77     14.35 o 
  -4   6  36       39.55       43.29     13.88 o 
  -3   6  36      451.77      434.38     37.16 o 
  -2   6  36      130.55      149.29     13.50 o 
  -1   6  36      103.36      109.92     12.61 o 
   0   6  36      588.75      649.88     24.45 o 
   1   6  36      108.56      129.55     13.18 o 
   2   6  36      127.37      148.70     14.08 o 
   3   6  36      447.19      410.35     44.84 o 
   4   6  36       42.09       37.66     13.70 o 
   5   6  36      111.49       86.58     15.80 o 
   6   6  36      156.68       88.07     17.22 o 
  -6   7  36       89.56       59.06     14.96 o 
  -5   7  36        8.30       16.54     13.09 o 
  -4   7  36        3.73        8.34     11.18 o 
  -3   7  36       56.73       66.72     12.00 o 
  -2   7  36        3.57       11.19     10.65 o 
  -1   7  36        1.06       30.20     11.62 o 
   0   7  36      237.94      241.82     20.87 o 
   1   7  36        1.23       11.69     13.56 o 
   2   7  36        3.34       24.95     13.34 o 
   3   7  36       53.48       68.38     13.75 o 
   4   7  36        3.76        1.92     12.46 o 
   5   7  36        8.99        9.52     12.07 o 
   6   7  36       89.90       64.93     17.12 o 
   7   7  36        7.05        8.72     14.32 o 
  -7   8  36       30.09       30.48     15.81 o 
  -6   8  36       40.38       44.38     14.07 o 
  -5   8  36       42.93       39.55     14.32 o 
  -4   8  36       52.87       68.33     14.75 o 
  -3   8  36        1.07      -10.69     10.69 o 
  -2   8  36       50.31       56.82     12.12 o 
  -1   8  36       48.68       56.41     11.68 o 
   0   8  36        0.43      -10.43     10.43 o 
   1   8  36       48.74       47.36     11.44 o 
   2   8  36       50.81       45.97     11.85 o 
   3   8  36        1.15       -1.84     12.33 o 
   4   8  36       53.24       45.64     12.27 o 
   5   8  36       43.53       30.28     12.42 o 
   6   8  36       40.14       25.81     14.43 o 
   7   8  36       30.62       14.33     15.38 o 
   8   8  36      117.31       56.39     17.33 o 
  -8   9  36        1.40        0.85     16.07 o 
  -7   9  36       16.66       10.58     16.09 o 
  -6   9  36       62.34       40.43     16.84 o 
  -5   9  36       18.55       27.24     13.95 o 
  -4   9  36        1.31       -5.05     12.64 o 
  -3   9  36       64.97       54.92     13.53 o 
  -2   9  36       45.96       30.20     12.34 o 
  -1   9  36      216.88      195.23     33.07 o 
   0   9  36       93.37       73.53     15.04 o 
   1   9  36      217.62      202.82     40.82 o 
   2   9  36       45.00       26.18     12.20 o 
   3   9  36       62.72       55.08     11.69 o 
   4   9  36        1.40       -1.51     10.39 o 
   5   9  36       18.43       17.07     13.37 o 
   6   9  36       62.47       28.36     13.66 o 
   7   9  36       15.94        4.71     14.05 o 
   8   9  36        1.50      -12.38     14.48 o 
   9   9  36        0.08       -7.11     14.94 o 
  -8  10  36       54.50       51.32     17.05 o 
  -7  10  36       16.02        9.42     18.18 o 
  -6  10  36        1.99        5.39     17.65 o 
  -5  10  36        1.30       -4.45     14.00 o 
  -4  10  36       18.54       16.25     15.67 o 
  -3  10  36        8.73       -2.42     14.42 o 
  -2  10  36       14.09       14.89     13.39 o 
  -1  10  36       13.73        7.09     10.88 o 
   0  10  36        0.28        1.94     10.70 o 
   1  10  36       13.15        5.67     13.94 o 
   2  10  36       13.64       25.87     10.87 o 
   3  10  36        8.75        7.75     11.08 o 
   4  10  36       18.64       17.93     12.07 o 
   5  10  36        1.20        5.29     14.95 o 
   6  10  36        1.89       -3.76     12.79 o 
   7  10  36       16.19       13.73     13.10 o 
   8  10  36       54.05       16.86     14.87 o 
  -7  11  36       33.16       28.98     17.68 o 
  -6  11  36        8.65        3.51     18.65 o 
  -5  11  36        7.86        8.91     15.82 o 
  -4  11  36        1.05      -12.76     15.03 o 
  -3  11  36        2.52      -13.05     15.40 o 
  -2  11  36        7.54        8.86     15.28 o 
  -1  11  36       13.52       17.88     15.10 o 
   0  11  36       67.22       61.60     14.03 o 
   1  11  36       13.34       10.04     11.16 o 
   2  11  36        8.30       14.76     11.73 o 
   3  11  36        2.43      -10.74     10.74 o 
   4  11  36        0.98       -9.91     12.08 o 
   5  11  36        7.65       16.15     13.65 o 
   6  11  36        8.58       -1.40     12.30 o 
   7  11  36       33.35       15.84     13.75 o 
  -5  12  36        8.73       18.34     17.30 o 
  -4  12  36        0.30      -10.74     16.19 o 
  -3  12  36       22.04       11.93     16.61 o 
  -2  12  36       15.60        9.98     16.50 o 
  -1  12  36       10.59       17.22     13.69 o 
   0  12  36       27.44       15.17     14.77 o 
   1  12  36       10.38       22.32     13.67 o 
   2  12  36       15.25       -9.06     10.90 o 
   3  12  36       22.57       23.25     13.14 o 
   4  12  36        0.32       22.17     17.86 o 
   5  12  36        9.35        2.70     12.06 o 
  -2  13  36        6.34       -9.03     15.16 o 
  -1  13  36       23.17        9.01     16.79 o 
   0  13  36        3.13        5.09     16.29 o 
   1  13  36       23.10        6.44     14.37 o 
   2  13  36        6.37        7.99     13.48 o 
   0   1  37       82.76      157.80     17.43 o 
   1   1  37       46.34       61.12     12.13 o 
  -1   2  37      193.60      192.27     17.41 o 
   0   2  37        5.29       21.70     11.35 o 
   1   2  37      199.90      226.30     15.73 o 
   2   2  37      332.39      439.90     25.09 o 
  -2   3  37      417.32      392.88     25.39 o 
  -1   3  37       57.20       86.58     12.79 o 
   0   3  37        0.15       42.38     11.20 o 
   1   3  37       59.69       86.67     12.92 o 
   2   3  37      407.94      395.12     29.02 o 
   3   3  37       67.45       91.09     12.95 o 
  -3   4  37      198.07      185.93     14.92 o 
  -2   4  37       28.29       44.19     12.28 o 
  -1   4  37      161.63      177.38     14.76 o 
   0   4  37       19.06       30.71     10.70 o 
   1   4  37      157.42      187.89     14.08 o 
   2   4  37       27.88       52.68     12.89 o 
   3   4  37      195.15      203.99     16.16 o 
   4   4  37       44.61       54.03     13.29 o 
  -4   5  37       67.78       78.72     12.96 o 
  -3   5  37      165.54      175.77     15.08 o 
  -2   5  37       39.91       68.85     12.94 o 
  -1   5  37       51.67       77.31     12.29 o 
   0   5  37      337.44      381.51     20.85 o 
   1   5  37       49.05       84.90     12.41 o 
   2   5  37       38.64       86.25     12.65 o 
   3   5  37      170.22      189.53     16.07 o 
   4   5  37       65.26       66.27     14.42 o 
   5   5  37        5.04        1.35     13.05 o 
  -5   6  37       10.41       18.72     12.11 o 
  -4   6  37       39.71       46.15     14.11 o 
  -3   6  37        2.27       23.40     12.65 o 
  -2   6  37      163.30      154.96     14.62 o 
  -1   6  37       10.04       20.27     10.93 o 
   0   6  37      257.83      251.97     15.30 o 
   1   6  37       10.13       14.79     10.61 o 
   2   6  37      165.26      171.99     17.64 o 
   3   6  37        2.00       24.39     12.25 o 
   4   6  37       37.73       27.19     15.12 o 
   5   6  37       10.43       10.91     15.59 o 
   6   6  37        5.27        9.98     12.67 o 
  -6   7  37       28.69       17.48     12.69 o 
  -5   7  37       57.70       62.02     14.60 o 
  -4   7  37       29.83       47.24     12.81 o 
  -3   7  37       18.20        3.10     11.00 o 
  -2   7  37      330.97      362.45     29.38 o 
  -1   7  37      248.77      211.05     18.75 o 
   0   7  37       95.58       91.39     13.09 o 
   1   7  37      251.69      201.79     21.09 o 
   2   7  37      336.01      377.11     69.20 o 
   3   7  37       18.68       20.85     13.49 o 
   4   7  37       31.14       32.14     13.42 o 
   5   7  37       59.11       36.18     14.59 o 
   6   7  37       27.84       14.60     14.41 o 
   7   7  37       23.78       24.18     13.79 o 
  -7   8  37       24.33        0.23     13.27 o 
  -6   8  37        6.88        6.70     13.90 o 
  -5   8  37        8.71        7.59     13.17 o 
  -4   8  37      117.59       97.28     14.74 o 
  -3   8  37       15.49       18.59     11.78 o 
  -2   8  37       42.57       21.89     11.82 o 
  -1   8  37      179.19      204.53     26.01 o 
   0   8  37        0.36       -9.91      9.91 o 
   1   8  37      178.57      174.15     30.14 o 
   2   8  37       42.11       35.94     11.99 o 
   3   8  37       15.74       18.01     12.74 o 
   4   8  37      121.12       96.85     15.34 o 
   5   8  37        9.63       13.73     12.57 o 
   6   8  37        6.16       18.15     14.49 o 
   7   8  37       24.78       26.68     17.94 o 
   8   8  37       16.85        6.68     15.25 o 
  -8   9  37        0.06        6.34     15.13 o 
  -7   9  37       67.66       54.81     19.96 o 
  -6   9  37       25.41       32.80     15.45 o 
  -5   9  37       28.66       27.23     13.64 o 
  -4   9  37       11.50        1.49     12.23 o 
  -3   9  37       15.26        2.96     12.87 o 
  -2   9  37       24.51       33.10     13.49 o 
  -1   9  37       19.74        8.53     11.79 o 
   0   9  37       22.63       10.81     10.48 o 
   1   9  37       18.31       15.43     11.11 o 
   2   9  37       24.37       20.97     12.83 o 
   3   9  37       15.83       20.01     11.29 o 
   4   9  37       12.47       15.17     11.46 o 
   5   9  37       27.42       25.68     12.75 o 
   6   9  37       25.24       -0.44     14.36 o 
   7   9  37       68.91       53.13     21.47 o 
   8   9  37        0.10       -3.18     14.64 o 
   9   9  37        5.75       -2.53     16.00 o 
  -8  10  37        4.03       -8.57     15.87 o 
  -7  10  37        4.74       10.61     15.34 o 
  -6  10  37       62.15       31.85     17.76 o 
  -5  10  37       85.41       48.90     15.52 o 
  -4  10  37       60.77       53.50     20.88 o 
  -3  10  37       13.11       -0.42     13.43 o 
  -2  10  37       61.33       65.39     15.13 o 
  -1  10  37       41.04       46.84     13.48 o 
   0  10  37       88.89       61.78     14.58 o 
   1  10  37       41.99       22.70     11.76 o 
   2  10  37       62.15       48.37     17.55 o 
   3  10  37       14.64       12.19     11.68 o 
   4  10  37       60.79       51.80     14.43 o 
   5  10  37       85.61       55.41     23.11 o 
   6  10  37       62.50       39.17     21.37 o 
   7  10  37        5.32       -3.59     11.88 o 
   8  10  37        3.83       -3.19     15.03 o 
  -6  11  37       25.26       -7.27     17.30 o 
  -5  11  37        0.35      -13.64     15.04 o 
  -4  11  37       19.03       26.80     16.19 o 
  -3  11  37       53.36       41.36     17.96 o 
  -2  11  37       29.53        7.37     17.96 o 
  -1  11  37       28.02       16.98     15.35 o 
   0  11  37        0.02        9.79     12.24 o 
   1  11  37       28.00       18.94     12.05 o 
   2  11  37       28.79        8.06     11.25 o 
   3  11  37       53.56       45.53     14.36 o 
   4  11  37       18.02       10.55     12.64 o 
   5  11  37        0.37        2.34     13.55 o 
   6  11  37       25.45       10.32     12.39 o 
  -4  12  37       43.89       25.53     16.14 o 
  -3  12  37        1.45        4.32     15.02 o 
  -2  12  37        6.70       12.96     19.50 o 
  -1  12  37       23.91       22.96     15.74 o 
   0  12  37        8.10        6.88     13.88 o 
   1  12  37       24.32       13.47     13.21 o 
   2  12  37        6.36       16.28     15.62 o 
   3  12  37        1.15       -4.72     12.18 o 
   4  12  37       44.82       22.38     14.03 o 
   0   1  38      114.45      114.56     12.99 o 
   1   1  38      188.12      206.84     15.21 o 
  -1   2  38      167.63      178.91     14.67 o 
   0   2  38      107.11       99.10     13.11 o 
   1   2  38      169.98      197.01     21.48 o 
   2   2  38       90.58       87.54     12.21 o 
  -2   3  38      179.91      216.85     15.54 o 
  -1   3  38      142.24      159.88     14.01 o 
   0   3  38      269.64      282.48     19.76 o 
   1   3  38      142.38      174.34     15.90 o 
   2   3  38      175.90      198.47     14.10 o 
   3   3  38      138.06      139.82     13.94 o 
  -3   4  38       41.73       55.16     12.74 o 
  -2   4  38       68.20       67.54     13.06 o 
  -1   4  38       47.18       43.77     12.25 o 
   0   4  38      115.66      122.79     13.89 o 
   1   4  38       48.89       54.48     12.39 o 
   2   4  38       67.44       62.03     12.88 o 
   3   4  38       43.10       68.69     13.56 o 
   4   4  38        0.00       -4.26     10.94 o 
  -4   5  38       11.97        2.91     11.74 o 
  -3   5  38      133.62      144.11     14.54 o 
  -2   5  38       11.18       14.14     11.83 o 
  -1   5  38      145.30      180.66     15.01 o 
   0   5  38      167.76      207.17     15.73 o 
   1   5  38      152.10      211.40     14.77 o 
   2   5  38       10.01       15.72     12.59 o 
   3   5  38      135.43      137.10     15.14 o 
   4   5  38       12.73       -4.49     11.87 o 
   5   5  38        8.36       -1.40     12.67 o 
  -5   6  38        4.71       28.60     29.65 o 
  -4   6  38       36.66       28.63     13.87 o 
  -3   6  38       73.56       63.59     13.43 o 
  -2   6  38      168.79      198.75     22.20 o 
  -1   6  38       79.51       93.88     12.64 o 
   0   6  38      140.44      166.32     13.95 o 
   1   6  38       80.60       94.30     12.48 o 
   2   6  38      165.73      206.05     14.60 o 
   3   6  38       72.89       84.50     15.64 o 
   4   6  38       37.28       29.14     15.45 o 
   5   6  38        4.96      -12.41     14.07 o 
   6   6  38       18.80       -3.01     11.32 o 
  -6   7  38       16.74       14.35     13.05 o 
  -5   7  38       29.98       29.75     13.36 o 
  -4   7  38       53.76       58.08     13.25 o 
  -3   7  38      107.50       78.36     13.11 o 
  -2   7  38       65.28       92.02     12.50 o 
  -1   7  38       12.66        6.32     11.31 o 
   0   7  38      101.73      119.73     13.69 o 
   1   7  38       13.04       15.92     11.68 o 
   2   7  38       66.32       74.71     14.72 o 
   3   7  38      109.75       71.36     18.01 o 
   4   7  38       53.75       57.44     15.98 o 
   5   7  38       30.95       36.13     14.65 o 
   6   7  38       16.83       22.02     14.53 o 
   7   7  38       32.36       24.58     15.05 o 
  -7   8  38       26.27       18.65     13.19 o 
  -6   8  38       32.82       29.90     13.23 o 
  -5   8  38       58.28       47.79     14.58 o 
  -4   8  38       44.20       69.19     18.79 o 
  -3   8  38      114.65      125.87     18.29 o 
  -2   8  38       48.78       48.81     12.46 o 
  -1   8  38       15.67       24.09     10.98 o 
   0   8  38        0.01        9.37     11.45 o 
   1   8  38       16.42       31.16     11.75 o 
   2   8  38       49.24       42.88     12.63 o 
   3   8  38      116.31       84.38     16.28 o 
   4   8  38       45.16       34.49     12.44 o 
   5   8  38       58.68       24.90     15.82 o 
   6   8  38       33.27       23.71     14.62 o 
   7   8  38       28.20        9.20     15.39 o 
   8   8  38        6.94        5.53     15.20 o 
  -8   9  38       27.26       19.69     15.73 o 
  -7   9  38       58.40       39.12     16.92 o 
  -6   9  38        8.96        8.02     13.38 o 
  -5   9  38       24.66       43.39     14.54 o 
  -4   9  38        7.39      -11.02     12.04 o 
  -3   9  38        5.80        5.06     13.16 o 
  -2   9  38       91.73       83.29     15.21 o 
  -1   9  38       42.60       37.78     12.80 o 
   0   9  38        0.05       14.18     11.64 o 
   1   9  38       42.66       24.61     10.66 o 
   2   9  38       90.45       63.12     12.91 o 
   3   9  38        5.37        2.31     10.86 o 
   4   9  38        7.85        1.11     11.77 o 
   5   9  38       24.35       23.55     13.72 o 
   6   9  38        9.54        1.74     17.08 o 
   7   9  38       58.10       26.98     17.28 o 
   8   9  38       27.87        7.63     14.99 o 
  -7  10  38        7.45        5.27     15.00 o 
  -6  10  38        4.78       12.39     16.62 o 
  -5  10  38       28.98       24.59     14.37 o 
  -4  10  38       23.47       11.50     15.48 o 
  -3  10  38        1.09        1.06     18.06 o 
  -2  10  38       11.33        1.82     13.47 o 
  -1  10  38       57.62       31.59     13.21 o 
   0  10  38        2.87        0.58     11.90 o 
   1  10  38       57.20       36.90     15.03 o 
   2  10  38       11.54       -1.26     10.60 o 
   3  10  38        0.97       -9.85      9.85 o 
   4  10  38       22.92       10.06     12.60 o 
   5  10  38       29.03        8.46     14.26 o 
   6  10  38        4.22       -9.60     13.22 o 
   7  10  38        7.49        2.28     15.05 o 
  -6  11  38       37.28       36.95     22.64 o 
  -5  11  38       31.36        4.57     14.18 o 
  -4  11  38       54.76       45.48     16.51 o 
  -3  11  38       15.57       -7.85     14.36 o 
  -2  11  38       39.28       18.44     15.12 o 
  -1  11  38        3.46       12.17     14.83 o 
   0  11  38       36.53       46.22     14.69 o 
   1  11  38        3.25       -0.92     12.13 o 
   2  11  38       39.68       43.25     15.47 o 
   3  11  38       16.06       23.09     12.16 o 
   4  11  38       54.72       54.66     21.18 o 
   5  11  38       32.45       22.83     13.42 o 
   6  11  38       38.10        6.62     14.61 o 
  -3  12  38       34.19       22.59     16.27 o 
  -2  12  38       17.57       33.16     16.82 o 
  -1  12  38        6.42      -13.27     13.27 o 
   0  12  38       11.39       14.31     13.74 o 
   1  12  38        6.64       46.54     44.02 o 
   2  12  38       18.14       22.86     18.50 o 
   3  12  38       33.91       30.88     16.84 o 
   0   1  39       36.06       12.73     11.17 o 
   1   1  39       29.02       51.70     11.56 o 
  -1   2  39       75.48       86.43     12.95 o 
   0   2  39        9.02        4.21     10.76 o 
   1   2  39       73.46      102.99     12.81 o 
   2   2  39       21.65       30.01     11.16 o 
  -2   3  39      110.40      114.27     13.39 o 
  -1   3  39        5.10       16.63     13.77 o 
   0   3  39      217.07      243.03     24.26 o 
   1   3  39        5.99       23.29     11.38 o 
   2   3  39      106.74      113.77     12.47 o 
   3   3  39       11.68       19.47     11.26 o 
  -3   4  39       10.63       11.88     11.12 o 
  -2   4  39      105.07      126.76     14.11 o 
  -1   4  39       49.80       40.57     13.59 o 
   0   4  39      177.57      212.46     22.09 o 
   1   4  39       47.16       35.60     11.91 o 
   2   4  39      100.69      108.84     13.31 o 
   3   4  39       10.46       12.90     11.80 o 
   4   4  39       51.45       50.19     12.59 o 
  -4   5  39       51.30       63.73     13.09 o 
  -3   5  39       98.09      102.84     14.24 o 
  -2   5  39       99.01      109.42     13.91 o 
  -1   5  39      666.10      686.84     37.25 o 
   0   5  39       14.15       23.25     11.74 o 
   1   5  39      672.97      774.94     29.38 o 
   2   5  39       98.98      121.05     14.31 o 
   3   5  39       96.33       95.25     14.35 o 
   4   5  39       52.73       38.26     13.74 o 
   5   5  39       15.78       -0.25     12.39 o 
  -5   6  39        1.60      -10.81     12.02 o 
  -4   6  39       25.62        8.67     13.89 o 
  -3   6  39      128.67      139.67     17.61 o 
  -2   6  39      556.87      626.65     48.12 o 
  -1   6  39       89.76      119.59     14.33 o 
   0   6  39      210.36      239.86     20.54 o 
   1   6  39       86.62      111.72     12.84 o 
   2   6  39      560.53      649.42     57.22 o 
   3   6  39      129.88      117.31     18.09 o 
   4   6  39       26.80        9.81     13.63 o 
   5   6  39        1.59      -13.77     14.40 o 
   6   6  39        0.27       -5.80     12.27 o 
  -6   7  39       96.12       73.84     13.68 o 
  -5   7  39       35.03        9.47     12.86 o 
  -4   7  39       74.18       70.73     15.62 o 
  -3   7  39        4.12        2.17     10.75 o 
  -2   7  39        9.24       23.44     13.20 o 
  -1   7  39       15.88       37.39     12.24 o 
   0   7  39       12.53       51.33     12.31 o 
   1   7  39       14.91       29.35     12.20 o 
   2   7  39        8.36       11.00     13.19 o 
   3   7  39        4.10       -4.01     13.06 o 
   4   7  39       74.15       64.88     15.88 o 
   5   7  39       35.55       29.04     13.37 o 
   6   7  39       95.99       70.98     22.35 o 
   7   7  39       28.20       22.78     14.30 o 
  -7   8  39       11.38        6.84     12.18 o 
  -6   8  39       45.95       31.55     13.88 o 
  -5   8  39       70.58       54.90     14.47 o
[truncated: 45,453 more chars]
