# Supplementary material for: Crystal structure of N-[(2S,5R)-4-oxo-2,3-diphenyl-1,3-thia­zinan-5-yl]acetamide 0.375-hydrate
Source: Acta Crystallogr E Crystallogr Commun. 2015 Jan 1;71(Pt 1):62–4. doi: 10.1107/S2056989014026425 (PMC4331885; doi:10.1107/S2056989014026425)
Supplement: Supplementary file 3 [file e-71-00062-Isup3.mol]

  ACD/Labs11031421002D

 24 26  0  0  1  0  0  0  0  0  1 V2000
   22.1747  -25.1446    0.0000 C   0  0  0  0  0  0  0  0  0  0  0  0
   22.1747  -31.0287    0.0000 C   0  0  0  0  0  0  0  0  0  0  0  0
   32.3665  -25.1446    0.0000 N   0  0  0  0  0  0  0  0  0  0  0  0
   32.3665  -31.0287    0.0000 C   0  0  0  0  0  0  0  0  0  0  0  0
   27.2703  -22.2026    0.0000 C   0  0  0  0  0  0  0  0  0  0  0  0
   27.2703  -33.9707    0.0000 S   0  0  0  0  0  0  0  0  0  0  0  0
   27.1798  -16.3185    0.0000 O   0  0  0  0  0  0  0  0  0  0  0  0
   37.4621  -22.2026    0.0000 C   0  0  0  0  0  0  0  0  0  0  0  0
   37.4620  -16.3187    0.0000 C   0  0  0  0  0  0  0  0  0  0  0  0
   42.5581  -25.1445    0.0000 C   0  0  0  0  0  0  0  0  0  0  0  0
   42.5581  -13.3767    0.0000 C   0  0  0  0  0  0  0  0  0  0  0  0
   47.6536  -22.2026    0.0000 C   0  0  0  0  0  0  0  0  0  0  0  0
   47.6536  -16.3187    0.0000 C   0  0  0  0  0  0  0  0  0  0  0  0
   37.4621  -33.9707    0.0000 C   0  0  0  0  0  0  0  0  0  0  0  0
   42.5578  -31.0289    0.0000 C   0  0  0  0  0  0  0  0  0  0  0  0
   37.4621  -39.8550    0.0000 C   0  0  0  0  0  0  0  0  0  0  0  0
   47.6535  -33.9714    0.0000 C   0  0  0  0  0  0  0  0  0  0  0  0
   42.5575  -42.7970    0.0000 C   0  0  0  0  0  0  0  0  0  0  0  0
   47.6533  -39.8552    0.0000 C   0  0  0  0  0  0  0  0  0  0  0  0
   17.4711  -21.5161    0.0000 N   0  0  0  0  0  0  0  0  0  0  0  0
   13.0581  -25.3408    0.0000 C   0  0  0  0  0  0  0  0  0  0  0  0
    8.2528  -21.9084    0.0000 C   0  0  0  0  0  0  0  0  0  0  0  0
   12.9600  -30.6364    0.0000 O   0  0  0  0  0  0  0  0  0  0  0  0
   17.4711  -15.6321    0.0000 H   0  0  0  0  0  0  0  0  0  0  0  0
  4  3  1  0  0  0  0
  5  3  1  0  0  0  0
  6  4  1  0  0  0  0
  1  5  1  0  0  0  0
  2  6  1  0  0  0  0
  2  1  1  0  0  0  0
  5  7  2  0  0  0  0
  9  8  1  0  0  0  0
 10  8  2  0  0  0  0
 11  9  2  0  0  0  0
 12 10  1  0  0  0  0
 13 11  1  0  0  0  0
 13 12  2  0  0  0  0
  3  8  1  0  0  0  0
 15 14  1  0  0  0  0
 16 14  2  0  0  0  0
 17 15  2  0  0  0  0
 18 16  1  0  0  0  0
 19 17  1  0  0  0  0
 19 18  2  0  0  0  0
  4 14  1  6  0  0  0
  1 20  1  6  0  0  0
 20 21  1  0  0  0  0
 21 22  1  0  0  0  0
 21 23  2  0  0  0  0
 20 24  1  0  0  0  0
M  END
